# Supplementary material for: The role of miR-10b-5p/brain-derived neurotrophic factor axis deregulation in poststroke epileptogenesis
Source: Front Neurol. 2026 Feb 18;17:1735853. doi: 10.3389/fneur.2026.1735853 (PMC12956722; doi:10.3389/fneur.2026.1735853)
Supplement: Supplementary file 3 [file Table_1.xlsx]

## Sheet: Tabelle1
	Gender	Group	Disease Duration (years)	Time until 1st seizure (months)	mRS on admission	mRS upon release	NIHSS on admission	NIHSS upon release	mRS	Age at presentation	Lesion location	Seizure semiology	Anti seizure medication	Comorbidities	Therapeutic measures for ischemia	Comments Samples
PSE-4	m	E	8.72329						0	44.9973	Temporal lobe on both sides	Focal and secondary generalized epileptic seizures	Levetiracetam, Valproat, Lacosamid	Hypercholesterolemia		Cohort 1
PSE-5	m	E	2.41918						0	68.7753	Focal epilepsy of unknown cause	Focal seizures	Levetiracetam	Hypertension		Cohort 1
PSE-12	f	E	5.8411						0	48.4247	Focal epilepsy most likely left temporal lobe	Focal and secondary generalized epileptic seizures	Lamotrigin	Condition after alcohol dependence, recurrent depressive disorder		Cohort 1
PSE-13	m	E	1.42466						0	27.0219	Frontal lobe	Focal and secondary generalized epileptic seizures	Lamotrigin	Adjustment disorder		Cohort 1, used for qPCR and ELISA only
PSE-16	m	E	0.323288						0	50.411	Focal epilepsy of unknown cause	Focal and secondary generalized epileptic seizures	Levetiracetam	Condition after meningitis		Cohort 1
PSE-17	m	E							0	40.0192	Generalized epilepsy	Generalized seizures	Levetiracetam	None		Cohort 1
PSE-18	f	E	53.4521						0	64.6137	Focal epilepsy of unknown cause	Secondary generalized epileptic seizures	Levetiracetam	Hypertension, Hypothyroidism, CVI		Cohort 1
PSE-26	m	E	10.9288						0	61.9288	Focal epilepsy of unknown cause	Secondary generalized epileptic seizures	Valproat	Hypertension		Cohort 1
PSE-30	m	E	9.49041						0	30.6767	Temporal lobe left	Secondary generalized epileptic seizures	none	None		Cohort 1
PSE-46	m	E	8.95342						0	24.0959	Temporal lobe right	Focal and secondary generalized epileptic seizures	Levetiracetam	Hypertension, Pineal gland cyst		Cohort 1
PSE-15	f	E	1.54521						0	24.3616	generalized	Generalized Epilepsy	Lamotrigin			Cohort 2
PSE-18	f	E	53.4521						0	64.6137	generalized	Generalized Epilepsy	Levetiracetam			Cohort 2
PSE-19	f	E	13.8658						0	27.4822	generalized	Generalized Epilepsy	Lamotrigin			Cohort 2
PSE-21	m	E	3.86301						0	21.4877	Frontotemporocentral right	Focal Epilepsy	Lamotrigin			Cohort 2
PSE-43	m	E	10.9534						0	19.2685	Temporal lobe right	Focal Epilepsy	Levetiracetam			Cohort 2
PSE-46	m	E	8.95342						0	24.0959	Temporal lobe	Focal Epilepsy	Levetiracetam	small frontolateral DVA		Cohort 2
PSE-1	f	PSE	6.43014	3.80328	5	4	20	9	4	73.7068	MCA right side	Focal seizures	Levetiracetam	Hypertension	Thrombolysis,Thrombektomy, Stenting and Relieving craniotomy	Cohort 1
PSE-2	m	PSE	4.67397	6.03279	5	5	23	23	4	65.726	MCA left side	Focal seizures	Levetiracetam	Hypertension, paroxysmal atrial fibrillation, Hyperlipidemia	Thrombektomy, Percutaneous transluminal angioplasty without Stenting	Cohort 1
PSE-3	m	PSE	5.02	17.57	4	3	12	6	3	60.3	MCA left side	Focal seizures	Lamotrigin	Hypertension, Hyperlipidemia, Diabetes mellitus II, Coronary heart disease, peripheral artery disease IIb, depressive episodes	Thrombolysis, Thrombektomy and Stenting	Cohort 1
PSE-7	m	PSE	8.53699	20.8525	5	5	13	19	4	69.189	MCA left side	Secondary generalized epileptic seizures	Levetiracetam	Hypertension, Hyperlipidemia	Thrombolysis, Thrombektomy and Stenting	Cohort 1
PSE-8	m	PSE	5.02192	17.9344	5	4	11	1	1	57.4164	MCA left side	Focal seizures	none	None	Thrombektomy, Stenting and Aneurysmacoiling	Cohort 1
PSE-36	m	PSE	0.624658	7.37705	5	5	13	11	4	60.8411	MCA left side and anterior cerebral artery left side	Secondary generalized epileptic seizures	Levetiracetam	Hypertension, Hyperlipidemia, Adjustment disorder	Thrombolysis	Cohort 1
PSE-40 *	f	PSE	17	≤12	3	1	4	1	1	44.0356	MCA left side (04/2010), MCA right side (2006) and right posteriorcerebral (03/2022)	Focal seizures	Levetiracetam, Lamotrigin	Hypercholesterolemia, Hyperthyroidism	Thrombolysis and Thrombektomy	Cohort 1
PSE-45	w	PSE	1.8137	2.59016	4	3	16	8	3	44.8521	MCA right side	Secondary generalized epileptic seizures	Levetiracetam	Hypertension	Thrombolysis and Thrombektomy	Cohort 1
PSE-6	f	PSE	6.92603	1.77049	5	3	42	9	2	61.5452	MCA left side	Focal Epilepsy	Levetiracetam	MCI, Brainedema	Thombektomy	Cohort 2
PSE-36	m	PSE	0.621918	7.34426	5	5	11	9	4	60.8411	MCA left side	Focal Epilepsy	Levetiracetam	Progressive Stroke	Thrombolysis	Cohort 2
PSE-37	m	PSE	unknown		0	0	0	0	0	75.9425	MCA left & cerebellar bilateral	Focal Epilepsy	Lamotrigin	1998 squamous cell carcinoma	none	Cohort 2
PSE-33	f	PSE	0.536986	0.622951	5	4	17	9	4	82.7616	MCA left	Focal Epilepsy	Levetiracetam		Thombektomy	Cohort 2
PSE-31	m	PSE	6.2137	6.98361	4	4	11	10	3	57.389	MCA left	Focal Epilepsy	Lamotrigin		none	Cohort 2
PSE-32	m	PSE	unknown		0	0	0	0	4	94.9644	ACP ight	Focal Epilepsy	Levetiracetam	Mild dementia (MMSE 23/30)	none	Cohort 2
PSE-41	m	PSE	2.59178	22.6885	5	5	18	14	3	72.7863	MCA left	Focal Epilepsy	Levetiracetam		Thombektomy and Thormbolysis	Cohort 2
S-53	f	PSE	0.849315	24.3279	5	4	17	9	3	51.7041	MCA left	Focal Epilepsy	Levetirarcetam	Vestibular Schwannoma	Thombektomy	Cohort 2
PSE-44	m	PSE	unknown		0	0	0	0	3	72.0027	MCA right	Focal Epilepsy	Levetiracetam		none	Cohort 2
PSE-9	f	S	3.56712		3	0	6	1	2	72.9699	MCA left side			Hypertension, Hyperlipidemia, Atrial fibrillation, Chronic renal insufficiency, Crohn's disease	Thrombolysis and Thrombektomy	Cohort 1
PSE-10	m	S	16.5479		1	1	3	3	1	72.3315	MCA right side			Hypertension, Hyperlipidemia, Hyperuricemia	Stenting	Cohort 1
PSE-23	m	S	4.63562		1	1	2	1	0	73.6575	MCA right side			Hypertension	None	Cohort 1
PSE-24	m	S	2.44384		4	1	5	1	0	52.8438	MCA right side and right posteriorcerebral			Hyperlipidemia	Thrombolysis and Thrombektomy	Cohort 1
PSE-25	m	S	7.87397		4	1	3	2	0	76.7918	MCA left side and			Transient ischemic attack of the MCA right, Hypertension, Hypercholesterolemia, Paroxysmal atrial fibrillation,	Carotid disobliteration	Cohort 1
PSE-35	m	S	13.1945		0	0	0	0	0	68.4466	Truncus cerebri on both sides and right posteriorcerebral			Hypertension, Type II diabetes, hyperlipidemia	Thrombolysis and Stenting	Cohort 1
PSE-42	f	S	15.2493		5	1	6	0	1	63.4904	MCA right side			Hypertension, Hyperlipidemia, chronic nicotine abuse	None	Cohort 1
PSE-23	m	S	4.63562		2	1	1	1	0	73.6575	MCA right				none	Cohort 2
PSE-28	m	S	6.49589		5	2	10	2	3	82.3178	MCA right			MCI, ACI Stenting left	Thrombolysis and Thrombektomy	Cohort 2
PSE-29	f	S	5.10685		0	0	0	0	0	77.6493	MCA left				Stentrevaskularisation ACI left	Cohort 2
PSE-35	m	S	13.1945		2	0	3	0	0	68.4466	Brainstem and Cerebellar infarct			renal cell carcinoma 2012	Thromolyses and Stenting	Cohort 2
S-49	m	S	2.03836		5	1	15	1	0	74.4027	MCA and anterior artery right			Cardiomyopathy and Hydronephrosis	Thrombolysis and Thrombektomy	Cohort 2
S-50	m	S	2.07945		5	2	21	4	1	47.7014	MCA left			ACI dissection left	Thrombolysis, Thrombektomy and Stenting	Cohort 2
S-65	f	S	2.19726		5	2	21	4	1	56.0356	MCA left			PFO Grade I	Thombektomy	Cohort 2
PSE-22*	m	S	5.8411		3	1	3	1	2	81.6466	ACA left (08/15+ 09/15) ACA right (10/15)				none	Cohort 2
HC32	f	HC	nA						0	40.5671	disc prolapse					Cohort 2
HC33	m	HC	nA						0	51.2438	psychosomatic					Cohort 2
HC34	m	HC	nA						0	73.3397	dizziness					Cohort 2
HC37	f	HC	nA						0	61.5945	none					Cohort 2
HC38	f	HC	nA						0	34.6575	none					Cohort 2
patients marked with * had repeated ischemic strokes
