# Supplementary material for: The role of miR-10b-5p/brain-derived neurotrophic factor axis deregulation in poststroke epileptogenesis
Source: Front Neurol. 2026 Feb 18;17:1735853. doi: 10.3389/fneur.2026.1735853 (PMC12956722; doi:10.3389/fneur.2026.1735853)
Supplement: Supplementary file 4 [file Table_2.xlsx]

## Sheet: Tabelle1
Comparision PSE vs Epilepsy	Name	Identifier	Max group mean	Log2 fold change	Fold change	P-value	-log10(p-value)	FDR p-value	BDNF as target		Comparision stroke vs epilepsy	Name	Identifier	Max group mean	Log2 fold change	Fold change	P-value	-log10(p-value)	FDR p-value	BDNF as target		Comparision stroke vs PSE	Name	Identifier	Max group mean	Log2 fold change	Fold change	P-value	-log10(p-value)	FDR p-value	BDNF as target
Comparision_stroke-epilepsy vs. epilepsy	hsa-miR-486-5p	https://mirbase.org/hairpin/MI0002470	94896.3	-1.55099	-2.93018	7.587e-06	5.11993	0.0008194			Comparision_stroke vs. epilepsy	hsa-miR-101-3p	https://mirbase.org/hairpin/MI0000103	1294.78	-1.3939	-2.62787	9.139e-05	4.0391	0.0227566			Comparision_stroke vs. stroke-epilepsy	hsa-miR-10b-5p	https://mirbase.org/hairpin/MI0000267	3240.83	1.92242	3.79059	8.609e-05	4.06505	0.007145	yes
Comparision_stroke-epilepsy vs. epilepsy	hsa-miR-182-5p	https://mirbase.org/hairpin/MI0000272	208.667	-1.78058	-3.43565	0.001034	2.98548	0.0509107	yes		Comparision_stroke vs. epilepsy	hsa-miR-99b-5p	https://mirbase.org/hairpin/MI0000746	8	3.36861	10.3289	0.0005534	3.25696	0.0357249			Comparision_stroke vs. stroke-epilepsy	hsa-miR-182-5p	https://mirbase.org/hairpin/MI0000272	281.5	2.17328	4.51048	0.0002556	3.59244	0.0106068	yes
Comparision_stroke-epilepsy vs. epilepsy	hsa-miR-381-3p	https://mirbase.org/hairpin/MI0000789	30.5556	-3.00719	-8.03999	0.001414	2.84955	0.0509107	yes		Comparision_stroke vs. epilepsy	hsa-miR-3615	https://mirbase.org/hairpin/MI0016005	116.111	-1.93673	-3.82837	0.0006202	3.20747	0.0357249			Comparision_stroke vs. stroke-epilepsy	hsa-miR-192-5p	https://mirbase.org/hairpin/MI0000234	132	1.80459	3.49329	0.001979	2.70355	0.0510594	yes
Comparision_stroke-epilepsy vs. epilepsy	hsa-miR-769-5p	https://mirbase.org/hairpin/MI0003834	31.8889	-1.5738	-2.97687	0.003299	2.48162	0.089085			Comparision_stroke vs. epilepsy	hsa-miR-194-5p	https://mirbase.org/hairpin/MI0000488	11.8333	2.91388	7.53643	0.0006349	3.19729	0.0357249			Comparision_stroke vs. stroke-epilepsy	hsa-miR-486-5p	https://mirbase.org/hairpin/MI0002470	51381.7	1.15818	2.23176	0.002461	2.60889	0.0510594
Comparision_stroke-epilepsy vs. epilepsy	hsa-miR-3615	https://mirbase.org/hairpin/MI0016005	116.111	-1.61153	-3.05575	0.00462	2.33536	0.0997836			Comparision_stroke vs. epilepsy	hsa-miR-340-5p	https://mirbase.org/hairpin/MI0000802	97.3333	-1.98281	-3.95261	0.0007174	3.14424	0.0357249			Comparision_stroke vs. stroke-epilepsy	hsa-miR-92b-3p	https://mirbase.org/hairpin/MI0003560	70.8333	1.82088	3.53298	0.003841	2.41556	0.0637671
Comparision_stroke-epilepsy vs. epilepsy	hsa-miR-374b-5p	https://mirbase.org/hairpin/MI0005566	4	4.3588	20.5177	0.006892	2.16165	NaN			Comparision_stroke vs. epilepsy	hsa-miR-130a-3p	https://mirbase.org/hairpin/MI0000448	63.2222	-2.06633	-4.18819	0.001628	2.78835	0.0605496			Comparision_stroke vs. stroke-epilepsy	hsa-miR-10a-5p	https://mirbase.org/hairpin/MI0000266	744	1.45796	2.7472	0.006279	2.20211	0.086853	yes
Comparision_stroke-epilepsy vs. epilepsy	hsa-miR-148a-5p	https://mirbase.org/hairpin/MI0000253	12.8889	-2.52031	-5.73705	0.007339	2.13436	NaN			Comparision_stroke vs. epilepsy	hsa-miR-19b-3p	https://mirbase.org/hairpin/MI0000074	174.556	-1.4342	-2.70233	0.001702	2.76904	0.0605496			Comparision_stroke vs. stroke-epilepsy	hsa-miR-25-3p	https://mirbase.org/hairpin/MI0000082	906	1.1324	2.19223	0.00905	2.04335	0.0975416
Comparision_stroke-epilepsy vs. epilepsy	hsa-miR-374a-5p	https://mirbase.org/hairpin/MI0000782	4.14286	4.17296	18.0379	0.008314	2.08019	NaN			Comparision_stroke vs. epilepsy	hsa-miR-192-5p	https://mirbase.org/hairpin/MI0000234	132	1.54086	2.90967	0.003555	2.44916	0.0999867			Comparision_stroke vs. stroke-epilepsy	hsa-miR-148a-3p	https://mirbase.org/hairpin/MI0000253	1047.5	1.09091	2.13009	0.009402	2.02678	0.0975416
Comparision_stroke-epilepsy vs. epilepsy	hsa-miR-145-5p	https://mirbase.org/hairpin/MI0000461	2.71429	3.80044	13.9331	0.008732	2.05889	NaN			Comparision_stroke vs. epilepsy	hsa-miR-1468-5p	https://mirbase.org/hairpin/MI0003782	2.66667	4.25525	19.0967	0.003614	2.44201	0.0999867			Comparision_stroke vs. stroke-epilepsy	hsa-miR-130a-3p	https://mirbase.org/hairpin/MI0000448	49	-1.77232	-3.41604	0.013174	1.88028	0.121493
Comparision_stroke-epilepsy vs. epilepsy	hsa-miR-101-3p	https://mirbase.org/hairpin/MI0000103	1294.78	-0.899446	-1.86535	0.009053	2.04321	0.162962			Comparision_stroke vs. epilepsy	hsa-miR-381-3p	https://mirbase.org/hairpin/MI0000789	30.5556	-2.22639	-4.67963	0.009439	2.02507	0.221025			Comparision_stroke vs. stroke-epilepsy	hsa-miR-122-5p	https://mirbase.org/hairpin/MI0000442	70.8333	2.90458	7.48801	0.0172257	1.76382	0.142973
Comparision_stroke-epilepsy vs. epilepsy	hsa-miR-140-5p	https://mirbase.org/hairpin/MI0000456	4.14286	4.08246	16.9412	0.010562	1.97625	NaN			Comparision_stroke vs. epilepsy	hsa-miR-18a-3p	https://mirbase.org/hairpin/MI0000072	10.2222	-2.34173	-5.06911	0.009764	2.01037	0.221025			Comparision_stroke vs. stroke-epilepsy	hsa-miR-1468-5p	https://mirbase.org/hairpin/MI0003782	2.66667	2.9416	7.68262	0.0214211	1.66916	NaN
Comparision_stroke-epilepsy vs. epilepsy	hsa-miR-10b-5p	https://mirbase.org/hairpin/MI0000267	2807	-1.10517	-2.15124	0.0127822	1.8934	0.197211	yes		Comparision_stroke vs. epilepsy	hsa-miR-582-3p	https://mirbase.org/hairpin/MI0003589	9.66667	-2.65371	-6.29282	0.0133103	1.87581	0.249256			Comparision_stroke vs. stroke-epilepsy	hsa-miR-19b-3p	https://mirbase.org/hairpin/MI0000074	149.571	-1.1297	-2.18813	0.022462	1.64855	0.169486
Comparision_stroke-epilepsy vs. epilepsy	hsa-miR-150-5p	https://mirbase.org/hairpin/MI0000479	2080.14	1.22347	2.33507	0.0150793	1.82162	0.203571			Comparision_stroke vs. epilepsy	hsa-miR-451a	https://mirbase.org/hairpin/MI0001729	5888.89	-1.23882	-2.36005	0.014679	1.8333	0.249256			Comparision_stroke vs. stroke-epilepsy	hsa-miR-28-3p	https://mirbase.org/hairpin/MI0000086	218.5	1.1339	2.19451	0.027409	1.56211	0.189579
Comparision_stroke-epilepsy vs. epilepsy	hsa-miR-342-5p	https://mirbase.org/hairpin/MI0000805	5.57143	3.97924	15.7714	0.0162128	1.79014	NaN			Comparision_stroke vs. epilepsy	hsa-miR-6852-5p	https://mirbase.org/hairpin/MI0022698	6.88889	-3.56032	-11.7968	0.0159108	1.79831	0.249256			Comparision_stroke vs. stroke-epilepsy	hsa-miR-183-5p	https://mirbase.org/hairpin/MI0000273	19.1667	3.05177	8.29226	0.0310337	1.50817	NaN
Comparision_stroke-epilepsy vs. epilepsy	hsa-miR-582-3p	https://mirbase.org/hairpin/MI0003589	9.66667	-2.68588	-6.43474	0.017423	1.75888	NaN			Comparision_stroke vs. epilepsy	hsa-miR-361-5p	https://mirbase.org/hairpin/MI0000760	12	1.80736	3.50001	0.016109	1.79293	0.249256			Comparision_stroke vs. stroke-epilepsy	hsa-miR-27b-5p	https://mirbase.org/hairpin/MI0000440	1.16667	4.16953	17.995	0.0324731	1.48848	NaN
Comparision_stroke-epilepsy vs. epilepsy	hsa-miR-23b-3p	https://mirbase.org/hairpin/MI0000439	10.1429	3.09586	8.5496	0.0203171	1.69214	NaN			Comparision_stroke vs. epilepsy	hsa-miR-1246	https://mirbase.org/hairpin/MI0006381	4.66667	2.29225	4.89818	0.0161627	1.79149	0.249256			Comparision_stroke vs. stroke-epilepsy	hsa-miR-145-5p	https://mirbase.org/hairpin/MI0000461	2.71429	-4.21465	-18.5668	0.0334476	1.47564	NaN
Comparision_stroke-epilepsy vs. epilepsy	hsa-miR-323a-3p	https://mirbase.org/hairpin/MI0000807	2.44444	-4.80669	-27.9871	0.026658	1.57417	NaN			Comparision_stroke vs. epilepsy	hsa-miR-11400	https://mirbase.org/hairpin/MI0036559	5.22222	-5.08915	-34.0398	0.0170175	1.7691	0.249256			Comparision_stroke vs. stroke-epilepsy	hsa-miR-885-5p	https://mirbase.org/hairpin/MI0005560	1.33333	4.69993	25.9908	0.0387672	1.41154	NaN
Comparision_stroke-epilepsy vs. epilepsy	hsa-miR-5010-5p	https://mirbase.org/hairpin/MI0017878	1.88889	-4.6017	-24.28	0.0288125	1.54042	NaN			Comparision_stroke vs. epilepsy	hsa-miR-423-3p	https://mirbase.org/hairpin/MI0001445	337.667	-0.977232	-1.96868	0.0224471	1.64884	0.284199			Comparision_stroke vs. stroke-epilepsy	hsa-miR-16-5p	https://mirbase.org/hairpin/MI0000070	13432.4	1.09041	2.12935	0.0393584	1.40496	0.233966	yes
Comparision_stroke-epilepsy vs. epilepsy	hsa-miR-143-3p	https://mirbase.org/hairpin/MI0000459	250.444	-1.3147	-2.48751	0.0292487	1.53389	0.337931			Comparision_stroke vs. epilepsy	hsa-miR-320a-3p	https://mirbase.org/hairpin/MI0000542	258.889	-1.23848	-2.35949	0.0235872	1.62732	0.284199			Comparision_stroke vs. stroke-epilepsy	hsa-miR-186-5p	https://mirbase.org/hairpin/MI0000483	539.714	0.760422	1.69399	0.0394642	1.4038	0.233966
Comparision_stroke-epilepsy vs. epilepsy	hsa-miR-99b-5p	https://mirbase.org/hairpin/MI0000746	9.28571	2.23036	4.69252	0.0313518	1.50374	NaN			Comparision_stroke vs. epilepsy	hsa-miR-148a-3p	https://mirbase.org/hairpin/MI0000253	1047.5	0.879126	1.83926	0.0255029	1.59341	0.284199			Comparision_stroke vs. stroke-epilepsy	hsa-miR-4732-3p	https://mirbase.org/hairpin/MI0017369	1	3.96794	15.6484	0.0432987	1.36353	NaN
Comparision_stroke-epilepsy vs. epilepsy	hsa-miR-99b-3p	https://mirbase.org/hairpin/MI0000746	0.571429	3.61178	12.2251	0.031874	1.49656	NaN			Comparision_stroke vs. epilepsy	hsa-miR-17-3p	https://mirbase.org/hairpin/MI0000071	3.11111	-4.51199	-22.8162	0.0260255	1.5846	0.284199			Comparision_stroke vs. stroke-epilepsy	hsa-miR-340-5p	https://mirbase.org/hairpin/MI0000802	47.5714	-1.28647	-2.43931	0.0447879	1.34884	0.247827
Comparision_stroke-epilepsy vs. epilepsy	hsa-miR-181a-5p	https://mirbase.org/hairpin/MI0000269	1278.78	-0.688707	-1.61184	0.0323844	1.48966	0.337931			Comparision_stroke vs. epilepsy	hsa-miR-210-3p	https://mirbase.org/hairpin/MI0000286	7.77778	-2.41248	-5.32387	0.0260535	1.58413	0.284199	yes		Comparision_stroke vs. stroke-epilepsy	hsa-miR-1246	https://mirbase.org/hairpin/MI0006381	4.66667	2.22552	4.67679	0.0471354	1.32665	NaN
Comparision_stroke-epilepsy vs. epilepsy	hsa-miR-548k	https://mirbase.org/hairpin/MI0006354	1.71429	3.18172	9.07387	0.0341543	1.46655	NaN			Comparision_stroke vs. epilepsy	hsa-miR-103a-3p	https://mirbase.org/hairpin/MI0000108	381.111	-1.12391	-2.17936	0.0269264	1.56982	0.284199	yes		Comparision_stroke vs. stroke-epilepsy	hsa-let-7b-3p	https://mirbase.org/hairpin/MI0000063	2.66667	2.71644	6.57247	0.0490705	1.30918	NaN	yes
Comparision_stroke-epilepsy vs. epilepsy	hsa-miR-26b-3p	https://mirbase.org/hairpin/MI0000084	16.1111	-1.90651	-3.749	0.0377935	1.42258	0.337931	yes		Comparision_stroke vs. epilepsy	hsa-miR-27b-5p	https://mirbase.org/hairpin/MI0000440	1.16667	3.12081	8.69876	0.0273927	1.56237	0.284199			Comparision_stroke vs. stroke-epilepsy	hsa-miR-627-5p	https://mirbase.org/hairpin/MI0003641	2.57143	-4.15781	-17.8495	0.0513282	1.28964	NaN
Comparision_stroke-epilepsy vs. epilepsy	hsa-miR-24-2-5p	https://mirbase.org/hairpin/MI0000081	1.85714	3.23067	9.38703	0.0383684	1.41603	NaN			Comparision_stroke vs. epilepsy	hsa-miR-6842-3p	https://mirbase.org/hairpin/MI0022688	3.11111	-4.52474	-23.0187	0.0314454	1.50244	0.289354			Comparision_stroke vs. stroke-epilepsy	hsa-miR-941	https://mirbase.org/hairpin/MI0005763	34.8333	1.75061	3.365	0.0517234	1.28631	0.262683
Comparision_stroke-epilepsy vs. epilepsy	hsa-miR-4454	https://mirbase.org/hairpin/MI0016800	1.66667	-4.4761	-22.2556	0.0403071	1.39462	NaN			Comparision_stroke vs. epilepsy	hsa-miR-148a-5p	https://mirbase.org/hairpin/MI0000253	12.8889	-1.80247	-3.48817	0.0327471	1.48483	0.289354			Comparision_stroke vs. stroke-epilepsy	hsa-miR-100-5p	https://mirbase.org/hairpin/MI0000102	1	4.17553	18.0701	0.0535786	1.27101	NaN
Comparision_stroke-epilepsy vs. epilepsy	hsa-miR-1843	https://mirbase.org/hairpin/MI0032314	6.77778	-2.53791	-5.80746	0.0413905	1.3831	NaN			Comparision_stroke vs. epilepsy	hsa-miR-125b-5p	https://mirbase.org/hairpin/MI0000446	5.16667	2.23156	4.69641	0.0331325	1.47975	0.289354			Comparision_stroke vs. stroke-epilepsy	hsa-miR-423-3p	https://mirbase.org/hairpin/MI0001445	355.286	-0.885563	-1.84749	0.0538026	1.2692	0.262683
Comparision_stroke-epilepsy vs. epilepsy	hsa-miR-26b-5p	https://mirbase.org/hairpin/MI0000084	238.286	1.13598	2.19768	0.0432816	1.3637	0.337931			Comparision_stroke vs. epilepsy	hsa-miR-143-3p	https://mirbase.org/hairpin/MI0000459	250.444	-1.30513	-2.47105	0.0337655	1.47153	0.289354			Comparision_stroke vs. stroke-epilepsy	hsa-miR-125b-5p	https://mirbase.org/hairpin/MI0000446	5.16667	2.40888	5.31064	0.0548192	1.26107	NaN
Comparision_stroke-epilepsy vs. epilepsy	hsa-miR-136-3p	https://mirbase.org/hairpin/MI0000475	7	-1.96642	-3.90796	0.0461633	1.3357	NaN			Comparision_stroke vs. epilepsy	hsa-miR-181c-3p	https://mirbase.org/hairpin/MI0000271	13.8889	-2.23031	-4.69236	0.0362448	1.44075	0.289354			Comparision_stroke vs. stroke-epilepsy	hsa-miR-125a-5p	https://mirbase.org/hairpin/MI0000469	28.6667	1.27911	2.42689	0.0575018	1.24032	0.265147
Comparision_stroke-epilepsy vs. epilepsy	hsa-let-7g-5p	https://mirbase.org/hairpin/MI0000433	209.714	1.06069	2.08593	0.0476569	1.32187	0.337931			Comparision_stroke vs. epilepsy	hsa-miR-501-3p	https://mirbase.org/hairpin/MI0003185	1.16667	3.12081	8.69876	0.0368335	1.43376	0.289354			Comparision_stroke vs. stroke-epilepsy	hsa-miR-493-3p	https://mirbase.org/hairpin/MI0003132	0.833333	3.71598	13.1408	0.0608135	1.216	NaN
Comparision_stroke-epilepsy vs. epilepsy	hsa-miR-142-3p	https://mirbase.org/hairpin/MI0000458	82.1429	1.44681	2.72604	0.050672	1.29523	0.337931			Comparision_stroke vs. epilepsy	hsa-miR-1843	https://mirbase.org/hairpin/MI0032314	6.77778	-2.46466	-5.51996	0.0368935	1.43305	0.289354			Comparision_stroke vs. stroke-epilepsy	hsa-miR-1287-5p	https://mirbase.org/hairpin/MI0006349	0.833333	3.71598	13.1408	0.0624997	1.20412	NaN
Comparision_stroke-epilepsy vs. epilepsy	hsa-miR-6876-5p	https://mirbase.org/hairpin/MI0022723	0.571429	3.28265	9.7314	0.050682	1.29515	NaN			Comparision_stroke vs. epilepsy	hsa-miR-660-5p	https://mirbase.org/hairpin/MI0003684	80	-1.07886	-2.11237	0.0379742	1.42051	0.289354			Comparision_stroke vs. stroke-epilepsy	hsa-miR-6837-3p	https://mirbase.org/hairpin/MI0022683	1	3.78484	13.7832	0.0627853	1.20214	NaN
Comparision_stroke-epilepsy vs. epilepsy	hsa-miR-106b-3p	https://mirbase.org/hairpin/MI0000734	70.4444	-1.15159	-2.22159	0.0526724	1.27842	0.337931			Comparision_stroke vs. epilepsy	hsa-miR-4732-3p	https://mirbase.org/hairpin/MI0017369	1	2.91923	7.56441	0.0415115	1.38183	0.289354			Comparision_stroke vs. stroke-epilepsy	hsa-miR-30c-1-3p	https://mirbase.org/hairpin/MI0000736	0.833333	3.71598	13.1408	0.0682761	1.16573	NaN
Comparision_stroke-epilepsy vs. epilepsy	hsa-miR-126-3p	https://mirbase.org/hairpin/MI0000471	257	0.749434	1.68113	0.053175	1.27429	0.337931			Comparision_stroke vs. epilepsy	hsa-miR-375-3p	https://mirbase.org/hairpin/MI0000783	142.667	1.42282	2.6811	0.042847	1.36808	0.289354			Comparision_stroke vs. stroke-epilepsy	hsa-miR-99b-3p	https://mirbase.org/hairpin/MI0000746	0.571429	-3.95964	-15.5586	0.0683532	1.16524	NaN
Comparision_stroke-epilepsy vs. epilepsy	hsa-miR-25-3p	https://mirbase.org/hairpin/MI0000082	850.333	-0.762483	-1.69641	0.0531929	1.27415	0.337931			Comparision_stroke vs. epilepsy	hsa-miR-374b-5p	https://mirbase.org/hairpin/MI0005566	1.33333	3.2963	9.82395	0.0436522	1.35999	0.289354			Comparision_stroke vs. stroke-epilepsy	hsa-miR-361-5p	https://mirbase.org/hairpin/MI0000760	12	1.55476	2.93784	0.0698781	1.15566	NaN
Comparision_stroke-epilepsy vs. epilepsy	hsa-miR-21-3p	https://mirbase.org/hairpin/MI0000077	15.2222	-1.74946	-3.36233	0.0565891	1.24727	NaN			Comparision_stroke vs. epilepsy	hsa-miR-374a-5p	https://mirbase.org/hairpin/MI0000782	1.33333	3.22675	9.36159	0.0437386	1.35913	0.289354			Comparision_stroke vs. stroke-epilepsy	hsa-miR-11400	https://mirbase.org/hairpin/MI0036559	1.42857	-4.01407	-16.1568	0.0756396	1.12125	NaN
Comparision_stroke-epilepsy vs. epilepsy	hsa-miR-183-5p	https://mirbase.org/hairpin/MI0000273	6.77778	-2.46976	-5.53952	0.0588979	1.2299	0.353387			Comparision_stroke vs. epilepsy	hsa-miR-483-3p	https://mirbase.org/hairpin/MI0002467	1	3.36975	10.337	0.0443938	1.35268	0.289354			Comparision_stroke vs. stroke-epilepsy	hsa-miR-625-5p	https://mirbase.org/hairpin/MI0003639	6.71429	-2.62154	-6.15407	0.0777942	1.10905	NaN
Comparision_stroke-epilepsy vs. epilepsy	hsa-miR-494-3p	https://mirbase.org/hairpin/MI0003134	1.22222	-4.05813	-16.6578	0.0604176	1.21884	NaN			Comparision_stroke vs. epilepsy	hsa-miR-323a-3p	https://mirbase.org/hairpin/MI0000807	2.44444	-4.10684	-17.2298	0.0457052	1.34003	0.289354	yes		Comparision_stroke vs. stroke-epilepsy	hsa-miR-6876-5p	https://mirbase.org/hairpin/MI0022723	0.571429	-3.63711	-12.4417	0.0934226	1.02955	NaN
Comparision_stroke-epilepsy vs. epilepsy	hsa-miR-6852-5p	https://mirbase.org/hairpin/MI0022698	6.88889	-2.52567	-5.75842	0.065521	1.18362	NaN			Comparision_stroke vs. epilepsy	hsa-miR-21-3p	https://mirbase.org/hairpin/MI0000077	15.2222	-1.74567	-3.3535	0.0461933	1.33542	0.289354			Comparision_stroke vs. stroke-epilepsy	hsa-miR-3614-5p	https://mirbase.org/hairpin/MI0016004	2.16667	2.59939	6.06032	0.0991388	1.00376	NaN
Comparision_stroke-epilepsy vs. epilepsy	hsa-miR-654-5p	https://mirbase.org/hairpin/MI0003676	1	-3.83566	-14.2774	0.0657355	1.1822	NaN			Comparision_stroke vs. epilepsy	hsa-miR-24-2-5p	https://mirbase.org/hairpin/MI0000081	1.33333	3.07707	8.43898	0.0467731	1.33	0.289354			Comparision_stroke vs. stroke-epilepsy	hsa-miR-17-3p	https://mirbase.org/hairpin/MI0000071	2	-3.52735	-11.5302	0.0996999	1.00131	NaN
Comparision_stroke-epilepsy vs. epilepsy	hsa-miR-378a-3p	https://mirbase.org/hairpin/MI0000786	175.556	-0.792185	-1.7317	0.071474	1.14585	0.406273			Comparision_stroke vs. epilepsy	hsa-miR-100-5p	https://mirbase.org/hairpin/MI0000102	1	3.10759	8.61941	0.0483154	1.31591	0.289354			Comparision_stroke vs. stroke-epilepsy	hsa-miR-194-5p	https://mirbase.org/hairpin/MI0000488	11.8333	1.50279	2.8339	0.102096	0.990992	NaN
Comparision_stroke-epilepsy vs. epilepsy	hsa-miR-181c-3p	https://mirbase.org/hairpin/MI0000271	13.8889	-1.97726	-3.93744	0.0719516	1.14296	NaN			Comparision_stroke vs. epilepsy	hsa-miR-1304-3p	https://mirbase.org/hairpin/MI0006371	7.66667	-1.9495	-3.86242	0.0500686	1.30043	0.289354			Comparision_stroke vs. stroke-epilepsy	hsa-miR-4707-3p	https://mirbase.org/hairpin/MI0017340	0.5	3.10362	8.59571	0.10466	0.980219	NaN
Comparision_stroke-epilepsy vs. epilepsy	hsa-miR-454-3p	https://mirbase.org/hairpin/MI0003820	5.71429	2.28093	4.85991	0.0721326	1.14187	NaN			Comparision_stroke vs. epilepsy	hsa-miR-26b-5p	https://mirbase.org/hairpin/MI0000084	149.5	1.11449	2.16518	0.0516248	1.28714	0.289354			Comparision_stroke vs. stroke-epilepsy	hsa-miR-185-5p	https://mirbase.org/hairpin/MI0000482	0.5	3.10362	8.59571	0.10466	0.980219	NaN
Comparision_stroke-epilepsy vs. epilepsy	hsa-miR-6741-3p	https://mirbase.org/hairpin/MI0022586	1	-3.7722	-13.6629	0.0740556	1.13044	NaN			Comparision_stroke vs. epilepsy	hsa-miR-5010-5p	https://mirbase.org/hairpin/MI0017878	1.88889	-3.90872	-15.0191	0.0520615	1.28348	0.289354			Comparision_stroke vs. stroke-epilepsy	hsa-miR-6780a-5p	https://mirbase.org/hairpin/MI0022625	0.5	3.10362	8.59571	0.10466	0.980219	NaN
Comparision_stroke-epilepsy vs. epilepsy	hsa-miR-330-3p	https://mirbase.org/hairpin/MI0000803	1	2.45892	5.49804	0.0742377	1.12938	NaN			Comparision_stroke vs. epilepsy	hsa-miR-548k	https://mirbase.org/hairpin/MI0006354	1	2.91794	7.55767	0.05307	1.27515	0.289354			Comparision_stroke vs. stroke-epilepsy	hsa-miR-6513-5p	https://mirbase.org/hairpin/MI0022225	0.5	3.10362	8.59571	0.10466	0.980219	NaN
Comparision_stroke-epilepsy vs. epilepsy	hsa-miR-3909	https://mirbase.org/hairpin/MI0016413	2.66667	-2.18404	-4.54426	0.0855815	1.06762	NaN			Comparision_stroke vs. epilepsy	hsa-miR-19a-3p	https://mirbase.org/hairpin/MI0000073	36.2222	-1.2497	-2.37793	0.0534549	1.27201	0.289354			Comparision_stroke vs. stroke-epilepsy	hsa-miR-92a-1-5p	https://mirbase.org/hairpin/MI0000093	0.5	3.41598	10.6736	0.105631	0.976207	NaN
Comparision_stroke-epilepsy vs. epilepsy	hsa-miR-660-5p	https://mirbase.org/hairpin/MI0003684	80	-0.891438	-1.85502	0.0885636	1.05274	0.469324			Comparision_stroke vs. epilepsy	hsa-miR-29b-3p	https://mirbase.org/hairpin/MI0000105	0.833333	3.2155	9.28885	0.0554867	1.25581	0.293962			Comparision_stroke vs. stroke-epilepsy	hsa-miR-432-5p	https://mirbase.org/hairpin/MI0003133	2.66667	2.44048	5.42822	0.105659	0.976093	NaN
Comparision_stroke-epilepsy vs. epilepsy	hsa-miR-887-3p	https://mirbase.org/hairpin/MI0005562	0.666667	-3.46264	-11.0245	0.0906744	1.04252	NaN			Comparision_stroke vs. epilepsy	hsa-miR-181c-5p	https://mirbase.org/hairpin/MI0000271	41.1111	-1.18725	-2.27719	0.0601955	1.22044	0.296947			Comparision_stroke vs. stroke-epilepsy	hsa-miR-6862-3p	https://mirbase.org/hairpin/MI0022709	0.5	3.41598	10.6736	0.107919	0.966902	NaN
Comparision_stroke-epilepsy vs. epilepsy	hsa-miR-378i	https://mirbase.org/hairpin/MI0016902	2.77778	-2.37526	-5.18829	0.0911192	1.04039	NaN			Comparision_stroke vs. epilepsy	hsa-let-7d-5p	https://mirbase.org/hairpin/MI0000065	52.1111	-1.1016	-2.14592	0.0612962	1.21257	0.296947			Comparision_stroke vs. stroke-epilepsy	hsa-let-7d-5p	https://mirbase.org/hairpin/MI0000065	81.1429	-1.03477	-2.04878	0.107985	0.966637	0.452853
Comparision_stroke-epilepsy vs. epilepsy	hsa-miR-628-5p	https://mirbase.org/hairpin/MI0003642	1.71429	2.72663	6.61908	0.0919407	1.03649	NaN			Comparision_stroke vs. epilepsy	hsa-miR-106b-3p	https://mirbase.org/hairpin/MI0000734	70.4444	-1.0898	-2.12845	0.0628115	1.20196	0.296947			Comparision_stroke vs. stroke-epilepsy	hsa-miR-342-3p	https://mirbase.org/hairpin/MI0000805	71.5714	1.0822	2.11727	0.109121	0.962091	0.452853
Comparision_stroke-epilepsy vs. epilepsy	hsa-miR-1307-3p	https://mirbase.org/hairpin/MI0006444	27.2222	-1.2871	-2.44037	0.0924828	1.03394	0.469324			Comparision_stroke vs. epilepsy	hsa-miR-193a-3p	https://mirbase.org/hairpin/MI0000487	1.77778	-3.89797	-14.9075	0.0628446	1.20173	0.296947			Comparision_stroke vs. stroke-epilepsy	hsa-miR-215-5p	https://mirbase.org/hairpin/MI0000291	2	2.63318	6.20393	0.115594	0.937064	NaN
Comparision_stroke-epilepsy vs. epilepsy	hsa-miR-3614-5p	https://mirbase.org/hairpin/MI0016004	2.33333	-2.48778	-5.60914	0.0951624	1.02153	NaN			Comparision_stroke vs. epilepsy	hsa-miR-877-5p	https://mirbase.org/hairpin/MI0005561	10.4444	-1.93754	-3.83051	0.0630394	1.20039	0.296947			Comparision_stroke vs. stroke-epilepsy	hsa-miR-375-3p	https://mirbase.org/hairpin/MI0000783	142.667	1.17621	2.25983	0.118509	0.926249	0.468392
Comparision_stroke-epilepsy vs. epilepsy	hsa-miR-339-5p	https://mirbase.org/hairpin/MI0000815	5.57143	1.96159	3.8949	0.0962625	1.01654	NaN			Comparision_stroke vs. epilepsy	hsa-miR-3135b	https://mirbase.org/hairpin/MI0016809	9.22222	-1.86124	-3.6332	0.0661856	1.17924	0.296947			Comparision_stroke vs. stroke-epilepsy	hsa-miR-20a-5p	https://mirbase.org/hairpin/MI0000076	19.4286	-1.41712	-2.67052	0.12407	0.906334	NaN
Comparision_stroke-epilepsy vs. epilepsy	hsa-miR-10399-3p	https://mirbase.org/hairpin/MI0033423	1.88889	-2.15769	-4.46198	0.096494	1.0155	NaN			Comparision_stroke vs. epilepsy	hsa-miR-4732-5p	https://mirbase.org/hairpin/MI0017369	1.33333	-3.84282	-14.3484	0.0663507	1.17815	0.296947			Comparision_stroke vs. stroke-epilepsy	hsa-miR-3135b	https://mirbase.org/hairpin/MI0016809	17.1429	-1.71452	-3.28188	0.125975	0.899715	NaN
Comparision_stroke-epilepsy vs. epilepsy	hsa-miR-221-3p	https://mirbase.org/hairpin/MI0000298	92.4286	1.13067	2.1896	0.0970149	1.01316	0.469324			Comparision_stroke vs. epilepsy	hsa-miR-16-5p	https://mirbase.org/hairpin/MI0000070	10164.7	0.918739	1.89046	0.0666827	1.17599	0.296947			Comparision_stroke vs. stroke-epilepsy	hsa-miR-136-3p	https://mirbase.org/hairpin/MI0000475	6	1.62158	3.07712	0.127649	0.893983	NaN
Comparision_stroke-epilepsy vs. epilepsy	hsa-let-7b-5p	https://mirbase.org/hairpin/MI0000063	191	-0.798405	-1.73918	0.104874	0.979332	0.469324			Comparision_stroke vs. epilepsy	hsa-miR-493-3p	https://mirbase.org/hairpin/MI0003132	0.833333	2.66693	6.35075	0.0669493	1.17425	NaN			Comparision_stroke vs. stroke-epilepsy	hsa-miR-431-3p	https://mirbase.org/hairpin/MI0001721	0.666667	3.2162	9.29339	0.127823	0.89339	NaN
Comparision_stroke-epilepsy vs. epilepsy	hsa-miR-301b-3p	https://mirbase.org/hairpin/MI0005568	2.57143	1.97664	3.93576	0.106719	0.971757	NaN			Comparision_stroke vs. epilepsy	hsa-miR-6837-3p	https://mirbase.org/hairpin/MI0022683	1	2.73216	6.64449	0.0671521	1.17294	0.296947			Comparision_stroke vs. stroke-epilepsy	hsa-miR-330-3p	https://mirbase.org/hairpin/MI0000803	1	-2.87604	-7.34131	0.130769	0.883497	NaN
Comparision_stroke-epilepsy vs. epilepsy	hsa-miR-30e-3p	https://mirbase.org/hairpin/MI0000749	23.5556	-1.08334	-2.11894	0.107303	0.969388	0.469324			Comparision_stroke vs. epilepsy	hsa-miR-4454	https://mirbase.org/hairpin/MI0016800	1.66667	-3.76287	-13.5749	0.0679758	1.16765	0.296947			Comparision_stroke vs. stroke-epilepsy	hsa-miR-126-5p	https://mirbase.org/hairpin/MI0000471	62	0.751926	1.68404	0.131695	0.880432	0.482099
Comparision_stroke-epilepsy vs. epilepsy	hsa-miR-20b-5p	https://mirbase.org/hairpin/MI0001519	1.28571	2.45704	5.4909	0.111311	0.953462	NaN			Comparision_stroke vs. epilepsy	hsa-miR-1287-5p	https://mirbase.org/hairpin/MI0006349	0.833333	2.66693	6.35075	0.0688537	1.16207	NaN			Comparision_stroke vs. stroke-epilepsy	hsa-let-7b-5p	https://mirbase.org/hairpin/MI0000063	191	0.808338	1.75119	0.133594	0.874214	0.482099
Comparision_stroke-epilepsy vs. epilepsy	hsa-miR-125a-5p	https://mirbase.org/hairpin/MI0000469	36.6667	-0.99077	-1.98725	0.111464	0.952865	0.469324			Comparision_stroke vs. epilepsy	hsa-miR-582-5p	https://mirbase.org/hairpin/MI0003589	1.22222	-3.54895	-11.7042	0.0707894	1.15003	0.302956			Comparision_stroke vs. stroke-epilepsy	hsa-miR-500a-3p	https://mirbase.org/hairpin/MI0003184	6.33333	2.04708	4.13267	0.133743	0.87373	NaN
Comparision_stroke-epilepsy vs. epilepsy	hsa-let-7b-3p	https://mirbase.org/hairpin/MI0000063	2.11111	-2.09957	-4.28582	0.112045	0.950606	NaN			Comparision_stroke vs. epilepsy	hsa-miR-10a-5p	https://mirbase.org/hairpin/MI0000266	744	0.901977	1.86863	0.0717848	1.14397	0.302956			Comparision_stroke vs. stroke-epilepsy	hsa-miR-370-3p	https://mirbase.org/hairpin/MI0000778	0.666667	3.18119	9.07057	0.138642	0.858106	NaN
Comparision_stroke-epilepsy vs. epilepsy	hsa-miR-92b-3p	https://mirbase.org/hairpin/MI0003560	55.2222	-0.92478	-1.89839	0.112985	0.946977	0.469324			Comparision_stroke vs. epilepsy	hsa-miR-30c-1-3p	https://mirbase.org/hairpin/MI0000736	0.833333	2.66693	6.35075	0.0753345	1.12301	NaN			Comparision_stroke vs. stroke-epilepsy	hsa-miR-106a-5p	https://mirbase.org/hairpin/MI0000113	2.14286	-2.30461	-4.94034	0.143618	0.842791	NaN
Comparision_stroke-epilepsy vs. epilepsy	hsa-miR-450a-5p	https://mirbase.org/hairpin/MI0001652	1	2.49894	5.65269	0.113173	0.946255	NaN			Comparision_stroke vs. epilepsy	hsa-miR-10b-5p	https://mirbase.org/hairpin/MI0000267	3240.83	0.817258	1.76205	0.0770738	1.11309	0.318019			Comparision_stroke vs. stroke-epilepsy	hsa-miR-30e-3p	https://mirbase.org/hairpin/MI0000749	24.5	1.05416	2.0765	0.147818	0.830272	0.510929
Comparision_stroke-epilepsy vs. epilepsy	hsa-miR-144-5p	https://mirbase.org/hairpin/MI0000460	100.571	0.854048	1.80756	0.121891	0.914028	0.487565			Comparision_stroke vs. epilepsy	hsa-miR-26a-5p	https://mirbase.org/hairpin/MI0000083	1424.67	0.663344	1.58375	0.0779082	1.10842	0.318019			Comparision_stroke vs. stroke-epilepsy	hsa-miR-425-5p	https://mirbase.org/hairpin/MI0001448	343	0.763345	1.69742	0.154948	0.809814	0.510929
Comparision_stroke-epilepsy vs. epilepsy	hsa-miR-196b-5p	https://mirbase.org/hairpin/MI0001150	0.666667	-3.19866	-9.18108	0.123073	0.909836	NaN			Comparision_stroke vs. epilepsy	hsa-miR-26b-3p	https://mirbase.org/hairpin/MI0000084	16.1111	-1.43688	-2.70735	0.0919175	1.0366	0.366822			Comparision_stroke vs. stroke-epilepsy	hsa-miR-140-5p	https://mirbase.org/hairpin/MI0000456	4.14286	-1.87404	-3.66559	0.161468	0.791913	NaN
Comparision_stroke-epilepsy vs. epilepsy	hsa-miR-15b-3p	https://mirbase.org/hairpin/MI0000438	1.14286	2.35569	5.11839	0.124357	0.90533	NaN			Comparision_stroke vs. epilepsy	hsa-miR-628-3p	https://mirbase.org/hairpin/MI0003642	1.11111	-3.36426	-10.2978	0.0928104	1.0324	0.366822			Comparision_stroke vs. stroke-epilepsy	hsa-miR-103a-3p	https://mirbase.org/hairpin/MI0000108	364	-0.759485	-1.69289	0.161885	0.790793	0.510929
Comparision_stroke-epilepsy vs. epilepsy	hsa-miR-194-5p	https://mirbase.org/hairpin/MI0000488	9.14286	1.41109	2.65938	0.12926	0.888537	NaN			Comparision_stroke vs. epilepsy	hsa-miR-142-5p	https://mirbase.org/hairpin/MI0000458	221.5	0.932758	1.90892	0.0961444	1.01708	0.374062			Comparision_stroke vs. stroke-epilepsy	hsa-miR-582-5p	https://mirbase.org/hairpin/MI0003589	1	-2.8757	-7.3396	0.162621	0.788823	NaN
Comparision_stroke-epilepsy vs. epilepsy	hsa-miR-2115-3p	https://mirbase.org/hairpin/MI0010634	0.555556	-3.25703	-9.56012	0.129539	0.887599	NaN			Comparision_stroke vs. epilepsy	hsa-miR-769-5p	https://mirbase.org/hairpin/MI0003834	31.8889	-0.811392	-1.7549	0.0985534	1.00633	0.377535			Comparision_stroke vs. stroke-epilepsy	hsa-miR-20b-5p	https://mirbase.org/hairpin/MI0001519	1.28571	-2.85269	-7.22344	0.162937	0.787979	NaN
Comparision_stroke-epilepsy vs. epilepsy	hsa-miR-432-5p	https://mirbase.org/hairpin/MI0003133	2.44444	-2.15202	-4.44451	0.132167	0.878877	NaN			Comparision_stroke vs. epilepsy	hsa-miR-494-3p	https://mirbase.org/hairpin/MI0003134	1.22222	-3.36227	-10.2836	0.102225	0.990443	0.382082			Comparision_stroke vs. stroke-epilepsy	hsa-miR-450a-5p	https://mirbase.org/hairpin/MI0001652	1	-2.88447	-7.38436	0.164001	0.785154	NaN
Comparision_stroke-epilepsy vs. epilepsy	hsa-miR-16-2-3p	https://mirbase.org/hairpin/MI0000115	22.6667	-1.38997	-2.62074	0.135196	0.869037	0.521469			Comparision_stroke vs. epilepsy	hsa-miR-122-5p	https://mirbase.org/hairpin/MI0000442	70.8333	1.7805	3.43544	0.103962	0.983126	0.382082			Comparision_stroke vs. stroke-epilepsy	hsa-miR-324-5p	https://mirbase.org/hairpin/MI0000813	1.5	2.17358	4.5114	0.166814	0.777767	NaN
Comparision_stroke-epilepsy vs. epilepsy	hsa-miR-208b-3p	https://mirbase.org/hairpin/MI0005570	0.857143	2.31908	4.99014	0.139357	0.855873	NaN			Comparision_stroke vs. epilepsy	hsa-miR-3158-3p	https://mirbase.org/hairpin/MI0014186	1	-3.26677	-9.62487	0.104884	0.979291	0.382082			Comparision_stroke vs. stroke-epilepsy	hsa-miR-15b-3p	https://mirbase.org/hairpin/MI0000438	1.14286	-2.75489	-6.75003	0.175901	0.75473	NaN
Comparision_stroke-epilepsy vs. epilepsy	hsa-miR-18a-5p	https://mirbase.org/hairpin/MI0000072	2.55556	-2.2176	-4.6512	0.142497	0.846193	NaN			Comparision_stroke vs. epilepsy	hsa-miR-92b-3p	https://mirbase.org/hairpin/MI0003560	70.8333	0.896105	1.86104	0.107224	0.96971	0.382082			Comparision_stroke vs. stroke-epilepsy	hsa-miR-501-3p	https://mirbase.org/hairpin/MI0003185	1.16667	1.72392	3.30333	0.178927	0.747323	NaN
Comparision_stroke-epilepsy vs. epilepsy	hsa-miR-101-5p	https://mirbase.org/hairpin/MI0000103	0.444444	-3.06061	-8.34325	0.143134	0.844258	NaN			Comparision_stroke vs. epilepsy	hsa-miR-1185-1-3p	https://mirbase.org/hairpin/MI0003844	0.833333	2.47051	5.5424	0.107413	0.968944	0.382082			Comparision_stroke vs. stroke-epilepsy	hsa-miR-191-5p	https://mirbase.org/hairpin/MI0000465	1979	0.757138	1.69013	0.183637	0.736041	0.510929
Comparision_stroke-epilepsy vs. epilepsy	hsa-miR-3605-3p	https://mirbase.org/hairpin/MI0015995	0.444444	-3.06061	-8.34325	0.144447	0.840292	NaN			Comparision_stroke vs. epilepsy	hsa-miR-301b-3p	https://mirbase.org/hairpin/MI0005568	1.5	1.8996	3.7311	0.111019	0.954602	0.389349			Comparision_stroke vs. stroke-epilepsy	hsa-miR-181a-5p	https://mirbase.org/hairpin/MI0000269	1026.71	0.468931	1.38408	0.185856	0.730823	0.510929
Comparision_stroke-epilepsy vs. epilepsy	hsa-miR-877-5p	https://mirbase.org/hairpin/MI0005561	10.4444	-1.5377	-2.90332	0.148806	0.827379	NaN			Comparision_stroke vs. epilepsy	hsa-miR-654-5p	https://mirbase.org/hairpin/MI0003676	1	-3.14884	-8.86944	0.116525	0.933579	0.402984			Comparision_stroke vs. stroke-epilepsy	hsa-miR-1273h-3p	https://mirbase.org/hairpin/MI0025512	3.85714	-1.94069	-3.83888	0.188919	0.723724	NaN
Comparision_stroke-epilepsy vs. epilepsy	hsa-miR-885-5p	https://mirbase.org/hairpin/MI0005560	0.777778	-3.26025	-9.58151	0.149363	0.825756	NaN			Comparision_stroke vs. epilepsy	hsa-miR-146b-5p	https://mirbase.org/hairpin/MI0003129	93.1667	1.37097	2.58645	0.120529	0.91891	0.411118			Comparision_stroke vs. stroke-epilepsy	hsa-miR-208b-3p	https://mirbase.org/hairpin/MI0005570	0.857143	-2.70867	-6.5372	0.189338	0.722763	NaN
Comparision_stroke-epilepsy vs. epilepsy	hsa-miR-193a-3p	https://mirbase.org/hairpin/MI0000487	1.77778	-2.1556	-4.45554	0.151251	0.820302	NaN			Comparision_stroke vs. epilepsy	hsa-miR-409-3p	https://mirbase.org/hairpin/MI0001735	48.3333	-1.35496	-2.55791	0.123492	0.908359	0.412082			Comparision_stroke vs. stroke-epilepsy	hsa-miR-142-3p	https://mirbase.org/hairpin/MI0000458	82.1429	-1.06038	-2.08548	0.189826	0.721644	0.510929
Comparision_stroke-epilepsy vs. epilepsy	hsa-miR-330-5p	https://mirbase.org/hairpin/MI0000803	1.14286	2.33787	5.05557	0.153336	0.814355	NaN			Comparision_stroke vs. epilepsy	hsa-miR-98-3p	https://mirbase.org/hairpin/MI0000100	4.22222	-1.53702	-2.90195	0.124121	0.906154	0.412082			Comparision_stroke vs. stroke-epilepsy	hsa-miR-101-3p	https://mirbase.org/hairpin/MI0000103	690.571	-0.49445	-1.40878	0.193729	0.712806	0.510929
Comparision_stroke-epilepsy vs. epilepsy	hsa-miR-106b-5p	https://mirbase.org/hairpin/MI0000734	3.28571	1.96014	3.89099	0.153748	0.81319	NaN			Comparision_stroke vs. epilepsy	hsa-miR-16-2-3p	https://mirbase.org/hairpin/MI0000115	22.6667	-1.36142	-2.56937	0.129987	0.886099	0.42588			Comparision_stroke vs. stroke-epilepsy	hsa-miR-769-5p	https://mirbase.org/hairpin/MI0003834	17.5	0.762405	1.69632	0.194392	0.711323	0.510929
Comparision_stroke-epilepsy vs. epilepsy	hsa-miR-210-3p	https://mirbase.org/hairpin/MI0000286	7.77778	-1.50033	-2.82907	0.156121	0.80654	NaN			Comparision_stroke vs. epilepsy	hsa-miR-92a-1-5p	https://mirbase.org/hairpin/MI0000093	0.5	2.35542	5.11742	0.132327	0.87835	NaN			Comparision_stroke vs. stroke-epilepsy	hsa-miR-628-3p	https://mirbase.org/hairpin/MI0003642	1.28571	-2.73558	-6.66027	0.196693	0.70621	NaN
Comparision_stroke-epilepsy vs. epilepsy	hsa-miR-370-3p	https://mirbase.org/hairpin/MI0000778	0.444444	-2.94105	-7.67969	0.157352	0.803127	NaN			Comparision_stroke vs. epilepsy	hsa-miR-629-5p	https://mirbase.org/hairpin/MI0003643	1	-3.19941	-9.18581	0.132452	0.877943	0.428318			Comparision_stroke vs. stroke-epilepsy	hsa-miR-221-3p	https://mirbase.org/hairpin/MI0000298	92.4286	-0.962235	-1.94833	0.197985	0.703368	0.510929
Comparision_stroke-epilepsy vs. epilepsy	hsa-miR-485-3p	https://mirbase.org/hairpin/MI0002469	2.57143	1.94912	3.86138	0.15891	0.798848	NaN			Comparision_stroke vs. epilepsy	hsa-miR-6862-3p	https://mirbase.org/hairpin/MI0022709	0.5	2.35542	5.11742	0.134973	0.869753	NaN			Comparision_stroke vs. stroke-epilepsy	hsa-miR-151a-3p	https://mirbase.org/hairpin/MI0000809	263	0.827316	1.77438	0.203141	0.692203	0.510929
Comparision_stroke-epilepsy vs. epilepsy	hsa-miR-4662a-5p	https://mirbase.org/hairpin/MI0017290	1	2.22161	4.66413	0.159161	0.798163	NaN			Comparision_stroke vs. epilepsy	hsa-miR-205-5p	https://mirbase.org/hairpin/MI0000285	3.44444	-1.91599	-3.77372	0.138014	0.860076	0.42971			Comparision_stroke vs. stroke-epilepsy	hsa-miR-6741-3p	https://mirbase.org/hairpin/MI0022586	0.5	2.87191	7.32032	0.20412	0.690114	NaN
Comparision_stroke-epilepsy vs. epilepsy	hsa-miR-3065-3p	https://mirbase.org/hairpin/MI0014228	0.444444	-2.94421	-7.69652	0.161472	0.791903	NaN			Comparision_stroke vs. epilepsy	hsa-miR-10399-3p	https://mirbase.org/hairpin/MI0033423	1.88889	-1.84684	-3.59711	0.138941	0.857169	0.42971			Comparision_stroke vs. stroke-epilepsy	hsa-miR-454-5p	https://mirbase.org/hairpin/MI0003820	2.83333	1.76061	3.3884	0.214489	0.668596	NaN
Comparision_stroke-epilepsy vs. epilepsy	hsa-miR-345-5p	https://mirbase.org/hairpin/MI0000825	17.2222	-0.931503	-1.90726	0.162769	0.788428	0.557385			Comparision_stroke vs. epilepsy	hsa-miR-31-5p	https://mirbase.org/hairpin/MI0000089	0.5	2.43408	5.4042	0.139443	0.855603	0.42971			Comparision_stroke vs. stroke-epilepsy	hsa-miR-1976	https://mirbase.org/hairpin/MI0009986	1.28571	-2.71323	-6.5579	0.215163	0.667232	NaN
Comparision_stroke-epilepsy vs. epilepsy	hsa-miR-431-3p	https://mirbase.org/hairpin/MI0001721	0.444444	-2.86706	-7.29575	0.163053	0.787672	NaN			Comparision_stroke vs. epilepsy	hsa-miR-425-5p	https://mirbase.org/hairpin/MI0001448	258.667	0.737577	1.66737	0.139785	0.854539	0.42971			Comparision_stroke vs. stroke-epilepsy	hsa-miR-342-5p	https://mirbase.org/hairpin/MI0000805	5.57143	-1.74426	-3.35022	0.217618	0.662305	NaN
Comparision_stroke-epilepsy vs. epilepsy	hsa-miR-4677-3p	https://mirbase.org/hairpin/MI0017308	0.444444	-2.94421	-7.69652	0.163528	0.786407	NaN			Comparision_stroke vs. epilepsy	hsa-miR-181a-3p	https://mirbase.org/hairpin/MI0000289	5.55556	-1.39346	-2.62708	0.143425	0.843376	0.43065			Comparision_stroke vs. stroke-epilepsy	hsa-miR-23a-3p	https://mirbase.org/hairpin/MI0000079	23.4286	-1.46189	-2.75469	0.222018	0.653612	NaN
Comparision_stroke-epilepsy vs. epilepsy	hsa-miR-376a-5p	https://mirbase.org/hairpin/MI0000784	0.444444	-2.94421	-7.69652	0.163966	0.785246	NaN			Comparision_stroke vs. epilepsy	hsa-miR-941	https://mirbase.org/hairpin/MI0005763	34.8333	1.1621	2.23784	0.14355	0.842996	0.43065			Comparision_stroke vs. stroke-epilepsy	hsa-miR-142-5p	https://mirbase.org/hairpin/MI0000458	331.714	0.733267	1.6624	0.222898	0.651894	0.544134
Comparision_stroke-epilepsy vs. epilepsy	hsa-miR-155-5p	https://mirbase.org/hairpin/MI0000681	27.4286	1.32769	2.51	0.169536	0.770737	0.557385			Comparision_stroke vs. epilepsy	hsa-miR-30d-3p	https://mirbase.org/hairpin/MI0000255	2.66667	1.89074	3.70825	0.148716	0.827641	0.436996			Comparision_stroke vs. stroke-epilepsy	hsa-miR-598-3p	https://mirbase.org/hairpin/MI0003610	1	-2.54305	-5.82819	0.225907	0.64607	NaN
Comparision_stroke-epilepsy vs. epilepsy	hsa-miR-6842-3p	https://mirbase.org/hairpin/MI0022688	3.11111	-1.87801	-3.67569	0.170366	0.768616	NaN			Comparision_stroke vs. epilepsy	hsa-miR-4707-3p	https://mirbase.org/hairpin/MI0017340	0.5	2.0549	4.15515	0.1504	0.822751	NaN			Comparision_stroke vs. stroke-epilepsy	hsa-miR-132-3p	https://mirbase.org/hairpin/MI0000449	9.28571	1.06487	2.09198	0.226466	0.644998	NaN
Comparision_stroke-epilepsy vs. epilepsy	hsa-miR-30a-5p	https://mirbase.org/hairpin/MI0000088	162.222	-0.70628	-1.63159	0.171854	0.764841	0.557385			Comparision_stroke vs. epilepsy	hsa-miR-185-5p	https://mirbase.org/hairpin/MI0000482	0.5	2.0549	4.15515	0.1504	0.822751	NaN			Comparision_stroke vs. stroke-epilepsy	hsa-miR-1307-5p	https://mirbase.org/hairpin/MI0006444	20.2857	-1.07952	-2.11334	0.227016	0.643944	NaN
Comparision_stroke-epilepsy vs. epilepsy	hsa-miR-4511	https://mirbase.org/hairpin/MI0016877	0.333333	-2.82015	-7.06234	0.172168	0.764048	NaN			Comparision_stroke vs. epilepsy	hsa-miR-6780a-5p	https://mirbase.org/hairpin/MI0022625	0.5	2.0549	4.15515	0.1504	0.822751	NaN			Comparision_stroke vs. stroke-epilepsy	hsa-miR-454-3p	https://mirbase.org/hairpin/MI0003820	5.71429	-1.59844	-3.02815	0.238053	0.623326	NaN
Comparision_stroke-epilepsy vs. epilepsy	hsa-let-7i-5p	https://mirbase.org/hairpin/MI0000434	784.111	-0.501471	-1.41566	0.172221	0.763914	0.557385			Comparision_stroke vs. epilepsy	hsa-miR-6513-5p	https://mirbase.org/hairpin/MI0022225	0.5	2.0549	4.15515	0.1504	0.822751	NaN			Comparision_stroke vs. stroke-epilepsy	hsa-miR-423-5p	https://mirbase.org/hairpin/MI0001445	1051.33	0.419873	1.33781	0.239024	0.621559	0.544441
Comparision_stroke-epilepsy vs. epilepsy	hsa-miR-193b-3p	https://mirbase.org/hairpin/MI0003137	0.333333	-2.67389	-6.38148	0.172232	0.763887	NaN			Comparision_stroke vs. epilepsy	hsa-miR-627-5p	https://mirbase.org/hairpin/MI0003641	0.777778	-2.98844	-7.93616	0.152707	0.816142	0.436996			Comparision_stroke vs. stroke-epilepsy	hsa-miR-99b-5p	https://mirbase.org/hairpin/MI0000746	9.28571	1.13825	2.20114	0.241188	0.617645	NaN
Comparision_stroke-epilepsy vs. epilepsy	hsa-miR-191-3p	https://mirbase.org/hairpin/MI0000465	0.333333	-2.70749	-6.53186	0.173758	0.760056	NaN			Comparision_stroke vs. epilepsy	hsa-miR-139-5p	https://mirbase.org/hairpin/MI0000261	0.666667	-2.80545	-6.99078	0.153002	0.815303	0.436996			Comparision_stroke vs. stroke-epilepsy	hsa-miR-493-5p	https://mirbase.org/hairpin/MI0003132	0.857143	-2.51989	-5.73539	0.241721	0.616686	NaN
Comparision_stroke-epilepsy vs. epilepsy	hsa-miR-378h	https://mirbase.org/hairpin/MI0016808	0.333333	-2.67389	-6.38148	0.174068	0.759282	NaN			Comparision_stroke vs. epilepsy	hsa-miR-20a-5p	https://mirbase.org/hairpin/MI0000076	11.2222	-1.17716	-2.2613	0.159538	0.797136	0.436996			Comparision_stroke vs. stroke-epilepsy	hsa-miR-7706	https://mirbase.org/hairpin/MI0025242	2.71429	1.35191	2.55249	0.243019	0.61436	NaN
Comparision_stroke-epilepsy vs. epilepsy	hsa-miR-7-5p	https://mirbase.org/hairpin/MI0000263	0.333333	-2.67389	-6.38148	0.1758	0.75498	NaN			Comparision_stroke vs. epilepsy	hsa-miR-887-3p	https://mirbase.org/hairpin/MI0005562	0.666667	-2.79432	-6.93703	0.160679	0.794041	0.436996			Comparision_stroke vs. stroke-epilepsy	hsa-miR-411-5p	https://mirbase.org/hairpin/MI0003675	4.16667	1.61429	3.0616	0.243117	0.614185	NaN
Comparision_stroke-epilepsy vs. epilepsy	hsa-miR-18a-3p	https://mirbase.org/hairpin/MI0000072	10.2222	-1.17571	-2.25905	0.176126	0.754176	NaN			Comparision_stroke vs. epilepsy	hsa-miR-326	https://mirbase.org/hairpin/MI0000808	0.666667	-2.7593	-6.77067	0.163733	0.785864	0.436996			Comparision_stroke vs. stroke-epilepsy	hsa-miR-27b-3p	https://mirbase.org/hairpin/MI0000440	75.6667	0.797338	1.73789	0.245623	0.609731	0.544441
Comparision_stroke-epilepsy vs. epilepsy	hsa-let-7g-3p	https://mirbase.org/hairpin/MI0000433	0.333333	-2.70749	-6.53186	0.176382	0.753545	NaN			Comparision_stroke vs. epilepsy	hsa-miR-361-3p	https://mirbase.org/hairpin/MI0000760	9.77778	-0.976258	-1.96736	0.163749	0.78582	0.436996			Comparision_stroke vs. stroke-epilepsy	hsa-miR-363-3p	https://mirbase.org/hairpin/MI0000764	14.2857	1.40712	2.65207	0.245859	0.609314	NaN
Comparision_stroke-epilepsy vs. epilepsy	hsa-miR-451a	https://mirbase.org/hairpin/MI0001729	5888.89	-0.655492	-1.57515	0.177441	0.750946	0.557385			Comparision_stroke vs. epilepsy	hsa-miR-23a-3p	https://mirbase.org/hairpin/MI0000079	15.4444	-1.51824	-2.86442	0.164555	0.783689	0.436996			Comparision_stroke vs. stroke-epilepsy	hsa-miR-378a-3p	https://mirbase.org/hairpin/MI0000786	118	0.555717	1.4699	0.248298	0.605026	0.544441
Comparision_stroke-epilepsy vs. epilepsy	hsa-miR-760	https://mirbase.org/hairpin/MI0005567	0.333333	-2.70749	-6.53186	0.179113	0.746874	NaN			Comparision_stroke vs. epilepsy	hsa-miR-4662a-5p	https://mirbase.org/hairpin/MI0017290	0.666667	2.20079	4.59731	0.16557	0.781017	0.436996			Comparision_stroke vs. stroke-epilepsy	hsa-miR-6842-3p	https://mirbase.org/hairpin/MI0022688	1.14286	-2.64672	-6.26243	0.248997	0.603806	NaN
Comparision_stroke-epilepsy vs. epilepsy	hsa-miR-214-5p	https://mirbase.org/hairpin/MI0000290	0.333333	-2.68164	-6.41583	0.179981	0.744773	NaN			Comparision_stroke vs. epilepsy	hsa-miR-4433b-5p	https://mirbase.org/hairpin/MI0025511	8.66667	1.54698	2.92205	0.167069	0.777105	0.436996			Comparision_stroke vs. stroke-epilepsy	hsa-miR-19a-3p	https://mirbase.org/hairpin/MI0000073	29.1429	-0.825107	-1.77167	0.249262	0.603344	0.544441
Comparision_stroke-epilepsy vs. epilepsy	hsa-miR-4433b-3p	https://mirbase.org/hairpin/MI0025511	0.333333	-2.70749	-6.53186	0.18193	0.740096	NaN			Comparision_stroke vs. epilepsy	hsa-miR-22-3p	https://mirbase.org/hairpin/MI0000078	7751.5	0.488628	1.40311	0.169664	0.770409	0.436996			Comparision_stroke vs. stroke-epilepsy	hsa-miR-3909	https://mirbase.org/hairpin/MI0016413	1.5	1.58899	3.00838	0.250395	0.601374	NaN
Comparision_stroke-epilepsy vs. epilepsy	hsa-miR-128-3p	https://mirbase.org/hairpin/MI0000447	18.5714	1.15979	2.23425	0.182034	0.739848	0.557385			Comparision_stroke vs. epilepsy	hsa-miR-487b-3p	https://mirbase.org/hairpin/MI0003530	2.66667	-1.73355	-3.32544	0.174026	0.759386	0.436996			Comparision_stroke vs. stroke-epilepsy	hsa-miR-30a-3p	https://mirbase.org/hairpin/MI0000088	2.33333	1.36509	2.57593	0.251168	0.600035	NaN
Comparision_stroke-epilepsy vs. epilepsy	hsa-miR-128-1-5p	https://mirbase.org/hairpin/MI0000447	0.333333	-2.7335	-6.65069	0.182157	0.739553	NaN			Comparision_stroke vs. epilepsy	hsa-let-7i-5p	https://mirbase.org/hairpin/MI0000434	784.111	-0.514876	-1.42887	0.174033	0.759369	0.436996			Comparision_stroke vs. stroke-epilepsy	hsa-miR-4732-5p	https://mirbase.org/hairpin/MI0017369	1.28571	-2.56268	-5.90802	0.259375	0.586072	NaN
Comparision_stroke-epilepsy vs. epilepsy	hsa-miR-625-5p	https://mirbase.org/hairpin/MI0003639	6.71429	1.64033	3.11737	0.182889	0.737813	NaN			Comparision_stroke vs. epilepsy	hsa-miR-191-5p	https://mirbase.org/hairpin/MI0000465	1979	0.727376	1.65563	0.176536	0.753167	0.436996			Comparision_stroke vs. stroke-epilepsy	hsa-miR-92a-3p	https://mirbase.org/hairpin/MI0000093	10498.6	0.406111	1.32511	0.260543	0.584121	0.554488
Comparision_stroke-epilepsy vs. epilepsy	hsa-miR-548l	https://mirbase.org/hairpin/MI0006361	0.333333	-2.70749	-6.53186	0.183846	0.735545	NaN			Comparision_stroke vs. epilepsy	hsa-let-7f-2-3p	https://mirbase.org/hairpin/MI0000068	0.888889	-2.00015	-4.00041	0.17669	0.752788	0.436996			Comparision_stroke vs. stroke-epilepsy	hsa-miR-18a-3p	https://mirbase.org/hairpin/MI0000072	5.57143	-1.16602	-2.24392	0.26147	0.582578	NaN
Comparision_stroke-epilepsy vs. epilepsy	hsa-miR-214-3p	https://mirbase.org/hairpin/MI0000290	0.333333	-2.70749	-6.53186	0.184878	0.733114	NaN			Comparision_stroke vs. epilepsy	hsa-miR-342-3p	https://mirbase.org/hairpin/MI0000805	35.7778	0.823965	1.77026	0.17707	0.751856	0.436996			Comparision_stroke vs. stroke-epilepsy	hsa-miR-361-3p	https://mirbase.org/hairpin/MI0000760	12.7143	-0.881651	-1.84248	0.263685	0.578914	NaN
Comparision_stroke-epilepsy vs. epilepsy	hsa-miR-664a-5p	https://mirbase.org/hairpin/MI0006442	0.333333	-2.70749	-6.53186	0.184912	0.733034	NaN			Comparision_stroke vs. epilepsy	hsa-miR-28-3p	https://mirbase.org/hairpin/MI0000086	218.5	0.638072	1.55625	0.177404	0.751036	0.436996			Comparision_stroke vs. stroke-epilepsy	hsa-miR-155-5p	https://mirbase.org/hairpin/MI0000681	27.4286	-1.15405	-2.22538	0.275679	0.559596	NaN
Comparision_stroke-epilepsy vs. epilepsy	hsa-miR-1538	https://mirbase.org/hairpin/MI0007259	0.333333	-2.68727	-6.44094	0.184946	0.732954	NaN			Comparision_stroke vs. epilepsy	hsa-miR-140-3p	https://mirbase.org/hairpin/MI0000456	238	-0.642997	-1.56157	0.18085	0.742681	0.436996			Comparision_stroke vs. stroke-epilepsy	hsa-miR-451a	https://mirbase.org/hairpin/MI0001729	4337.86	-0.583324	-1.4983	0.276956	0.557589	0.560784
Comparision_stroke-epilepsy vs. epilepsy	hsa-miR-26a-5p	https://mirbase.org/hairpin/MI0000083	2258	0.478486	1.39328	0.186708	0.728837	0.557385			Comparision_stroke vs. epilepsy	hsa-miR-126-3p	https://mirbase.org/hairpin/MI0000471	131.5	0.523359	1.4373	0.181221	0.741791	0.436996			Comparision_stroke vs. stroke-epilepsy	hsa-miR-320a-3p	https://mirbase.org/hairpin/MI0000542	169.571	-0.638211	-1.5564	0.278676	0.554901	0.560784
Comparision_stroke-epilepsy vs. epilepsy	hsa-miR-532-5p	https://mirbase.org/hairpin/MI0003205	45.4444	-0.769986	-1.70525	0.18966	0.722024	0.557385			Comparision_stroke vs. epilepsy	hsa-miR-27a-3p	https://mirbase.org/hairpin/MI0000085	12.5	1.1706	2.25106	0.181697	0.740652	0.436996			Comparision_stroke vs. stroke-epilepsy	hsa-miR-93-3p	https://mirbase.org/hairpin/MI0000095	3.28571	-1.73961	-3.33944	0.280027	0.552799	NaN
Comparision_stroke-epilepsy vs. epilepsy	hsa-miR-30d-5p	https://mirbase.org/hairpin/MI0000255	960.556	-0.493319	-1.40768	0.190956	0.719067	0.557385			Comparision_stroke vs. epilepsy	hsa-miR-106a-5p	https://mirbase.org/hairpin/MI0000113	1.11111	-1.96312	-3.89903	0.184332	0.734399	0.436996			Comparision_stroke vs. stroke-epilepsy	hsa-miR-3688-3p	https://mirbase.org/hairpin/MI0016089	0.571429	-2.16005	-4.4693	0.283298	0.547756	NaN
Comparision_stroke-epilepsy vs. epilepsy	hsa-miR-31-5p	https://mirbase.org/hairpin/MI0000089	1.14286	2.16195	4.47521	0.201121	0.696542	NaN			Comparision_stroke vs. epilepsy	hsa-miR-93-3p	https://mirbase.org/hairpin/MI0000095	2.11111	-1.92007	-3.7844	0.185851	0.730835	0.436996			Comparision_stroke vs. stroke-epilepsy	hsa-miR-548o-3p	https://mirbase.org/hairpin/MI0006402	0.571429	-2.16005	-4.4693	0.283504	0.547441	NaN
Comparision_stroke-epilepsy vs. epilepsy	hsa-miR-181c-5p	https://mirbase.org/hairpin/MI0000271	41.1111	-0.807587	-1.75028	0.205669	0.686832	0.584532			Comparision_stroke vs. epilepsy	hsa-miR-330-5p	https://mirbase.org/hairpin/MI0000803	0.666667	2.16511	4.485	0.188509	0.724667	0.436996			Comparision_stroke vs. stroke-epilepsy	hsa-miR-487a-3p	https://mirbase.org/hairpin/MI0002471	0.571429	-2.21703	-4.64936	0.284209	0.546362	NaN
Comparision_stroke-epilepsy vs. epilepsy	hsa-miR-576-5p	https://mirbase.org/hairpin/MI0003583	2.57143	1.69597	3.23995	0.209666	0.678473	NaN			Comparision_stroke vs. epilepsy	hsa-miR-23b-3p	https://mirbase.org/hairpin/MI0000439	2.66667	1.79996	3.48211	0.188532	0.724614	0.436996			Comparision_stroke vs. stroke-epilepsy	hsa-let-7e-3p	https://mirbase.org/hairpin/MI0000066	0.571429	-2.16005	-4.4693	0.284653	0.545685	NaN
Comparision_stroke-epilepsy vs. epilepsy	hsa-miR-423-5p	https://mirbase.org/hairpin/MI0001445	1230	-0.404374	-1.32351	0.211746	0.674184	0.586375			Comparision_stroke vs. epilepsy	hsa-miR-22-5p	https://mirbase.org/hairpin/MI0000078	0.5	2.03002	4.0841	0.189481	0.722435	NaN			Comparision_stroke vs. stroke-epilepsy	hsa-miR-150-5p	https://mirbase.org/hairpin/MI0000479	2080.14	-0.60826	-1.52442	0.284757	0.545526	0.560784
Comparision_stroke-epilepsy vs. epilepsy	hsa-let-7c-5p	https://mirbase.org/hairpin/MI0000064	8.11111	-0.805341	-1.74756	0.216491	0.664561	NaN			Comparision_stroke vs. epilepsy	hsa-miR-744-5p	https://mirbase.org/hairpin/MI0005559	25.6667	-1.03723	-2.05229	0.189541	0.722298	0.436996			Comparision_stroke vs. stroke-epilepsy	hsa-miR-744-5p	https://mirbase.org/hairpin/MI0005559	29.1429	-0.920854	-1.89324	0.290527	0.536814	0.560784
Comparision_stroke-epilepsy vs. epilepsy	hsa-miR-181a-3p	https://mirbase.org/hairpin/MI0000289	5.55556	-1.19974	-2.29698	0.222275	0.653109	NaN			Comparision_stroke vs. epilepsy	hsa-miR-320b	https://mirbase.org/hairpin/MI0003776	0.5	2.0549	4.15515	0.190275	0.720618	NaN			Comparision_stroke vs. stroke-epilepsy	hsa-miR-184	https://mirbase.org/hairpin/MI0000481	0.571429	-2.21703	-4.64936	0.292318	0.534145	NaN
Comparision_stroke-epilepsy vs. epilepsy	hsa-miR-340-5p	https://mirbase.org/hairpin/MI0000802	97.3333	-0.696335	-1.62038	0.223259	0.651191	0.6028			Comparision_stroke vs. epilepsy	hsa-miR-140-5p	https://mirbase.org/hairpin/MI0000456	0.5	2.20842	4.62168	0.194317	0.711488	0.443899			Comparision_stroke vs. stroke-epilepsy	hsa-miR-485-3p	https://mirbase.org/hairpin/MI0002469	2.57143	-1.57217	-2.97352	0.300147	0.522665	NaN
Comparision_stroke-epilepsy vs. epilepsy	hsa-miR-181d-5p	https://mirbase.org/hairpin/MI0003139	2.66667	-1.33324	-2.51968	0.23014	0.638008	NaN			Comparision_stroke vs. epilepsy	hsa-miR-342-5p	https://mirbase.org/hairpin/MI0000805	0.5	2.23499	4.70758	0.201015	0.696772	0.455024			Comparision_stroke vs. stroke-epilepsy	hsa-miR-505-3p	https://mirbase.org/hairpin/MI0003190	0.714286	-2.16097	-4.47216	0.304793	0.515995	NaN
Comparision_stroke-epilepsy vs. epilepsy	hsa-miR-4446-3p	https://mirbase.org/hairpin/MI0016789	6.33333	-1.42667	-2.68825	0.239703	0.620327	NaN			Comparision_stroke vs. epilepsy	hsa-miR-493-5p	https://mirbase.org/hairpin/MI0003132	0.555556	-2.58502	-6.00025	0.207624	0.682723	0.46181			Comparision_stroke vs. stroke-epilepsy	hsa-miR-942-5p	https://mirbase.org/hairpin/MI0005767	2	1.6065	3.04513	0.307172	0.512619	NaN
Comparision_stroke-epilepsy vs. epilepsy	hsa-miR-132-3p	https://mirbase.org/hairpin/MI0000449	10.5556	-0.952211	-1.93484	0.243629	0.613271	NaN			Comparision_stroke vs. epilepsy	hsa-miR-196b-5p	https://mirbase.org/hairpin/MI0001150	0.666667	-2.51601	-5.71997	0.210488	0.676772	0.46181			Comparision_stroke vs. stroke-epilepsy	hsa-miR-146b-5p	https://mirbase.org/hairpin/MI0003129	97.8571	0.945726	1.92616	0.317673	0.498019	0.599248
Comparision_stroke-epilepsy vs. epilepsy	hsa-miR-3688-3p	https://mirbase.org/hairpin/MI0016089	0.571429	1.74293	3.34714	0.248202	0.605194	NaN			Comparision_stroke vs. epilepsy	hsa-miR-339-3p	https://mirbase.org/hairpin/MI0000815	9.77778	-1.36581	-2.5772	0.21073	0.676273	0.46181			Comparision_stroke vs. stroke-epilepsy	hsa-miR-23b-3p	https://mirbase.org/hairpin/MI0000439	10.1429	-1.2959	-2.4553	0.322531	0.491428	NaN
Comparision_stroke-epilepsy vs. epilepsy	hsa-miR-548o-3p	https://mirbase.org/hairpin/MI0006402	0.571429	1.74293	3.34714	0.248491	0.604689	NaN			Comparision_stroke vs. epilepsy	hsa-let-7g-5p	https://mirbase.org/hairpin/MI0000433	105.333	0.681908	1.60426	0.211664	0.674353	0.46181			Comparision_stroke vs. stroke-epilepsy	hsa-miR-4433b-5p	https://mirbase.org/hairpin/MI0025511	8.66667	1.2557	2.38782	0.326469	0.486158	NaN
Comparision_stroke-epilepsy vs. epilepsy	hsa-miR-487a-3p	https://mirbase.org/hairpin/MI0002471	0.571429	1.81511	3.51885	0.24995	0.602147	NaN			Comparision_stroke vs. epilepsy	hsa-miR-2115-3p	https://mirbase.org/hairpin/MI0010634	0.555556	-2.56496	-5.91738	0.212992	0.671636	NaN			Comparision_stroke vs. stroke-epilepsy	hsa-let-7c-5p	https://mirbase.org/hairpin/MI0000064	6.83333	0.691999	1.61552	0.329251	0.482474	NaN
Comparision_stroke-epilepsy vs. epilepsy	hsa-let-7e-3p	https://mirbase.org/hairpin/MI0000066	0.571429	1.74293	3.34714	0.250102	0.601883	NaN			Comparision_stroke vs. epilepsy	hsa-miR-30d-5p	https://mirbase.org/hairpin/MI0000255	960.556	-0.484902	-1.39949	0.213286	0.671039	0.46181			Comparision_stroke vs. stroke-epilepsy	hsa-miR-128-3p	https://mirbase.org/hairpin/MI0000447	18.5714	-0.916273	-1.88723	0.334151	0.476057	NaN
Comparision_stroke-epilepsy vs. epilepsy	hsa-miR-10a-5p	https://mirbase.org/hairpin/MI0000266	470.556	-0.555985	-1.47017	0.251343	0.599733	0.641851			Comparision_stroke vs. epilepsy	hsa-miR-345-5p	https://mirbase.org/hairpin/MI0000825	17.2222	-0.783802	-1.72166	0.217378	0.662785	0.462888			Comparision_stroke vs. stroke-epilepsy	hsa-miR-3158-3p	https://mirbase.org/hairpin/MI0014186	0.571429	-2.09411	-4.26961	0.33497	0.474994	NaN
Comparision_stroke-epilepsy vs. epilepsy	hsa-miR-223-5p	https://mirbase.org/hairpin/MI0000300	4.14286	1.29747	2.45798	0.256495	0.590921	NaN			Comparision_stroke vs. epilepsy	hsa-miR-27b-3p	https://mirbase.org/hairpin/MI0000440	75.6667	0.768408	1.70339	0.217501	0.662538	0.462888			Comparision_stroke vs. stroke-epilepsy	hsa-miR-148b-5p	https://mirbase.org/hairpin/MI0000811	5.57143	-1.33579	-2.52413	0.345882	0.461071	NaN
Comparision_stroke-epilepsy vs. epilepsy	hsa-miR-629-5p	https://mirbase.org/hairpin/MI0003643	1	-1.82386	-3.54028	0.257089	0.589916	NaN			Comparision_stroke vs. epilepsy	hsa-miR-671-3p	https://mirbase.org/hairpin/MI0003760	2.33333	1.45038	2.7328	0.232269	0.634009	0.490127			Comparision_stroke vs. stroke-epilepsy	hsa-miR-30b-5p	https://mirbase.org/hairpin/MI0000441	96.4286	-0.56122	-1.47552	0.361499	0.441892	0.666766
Comparision_stroke-epilepsy vs. epilepsy	hsa-miR-186-5p	https://mirbase.org/hairpin/MI0000483	539.714	-0.380452	-1.30175	0.2584	0.587708	0.641851			Comparision_stroke vs. epilepsy	hsa-miR-421	https://mirbase.org/hairpin/MI0003685	24	-0.663448	-1.58386	0.23943	0.620822	0.500992			Comparision_stroke vs. stroke-epilepsy	hsa-miR-4772-5p	https://mirbase.org/hairpin/MI0017414	0.571429	-1.94749	-3.85703	0.361505	0.441886	NaN
Comparision_stroke-epilepsy vs. epilepsy	hsa-miR-320a-3p	https://mirbase.org/hairpin/MI0000542	258.889	-0.600267	-1.516	0.260338	0.584463	0.641851			Comparision_stroke vs. epilepsy	hsa-miR-101-5p	https://mirbase.org/hairpin/MI0000103	0.444444	-2.37694	-5.19434	0.240012	0.619767	NaN			Comparision_stroke vs. stroke-epilepsy	hsa-miR-377-5p	https://mirbase.org/hairpin/MI0000785	0.428571	-1.83415	-3.56561	0.361822	0.441504	NaN
Comparision_stroke-epilepsy vs. epilepsy	hsa-miR-184	https://mirbase.org/hairpin/MI0000481	0.571429	1.81511	3.51885	0.260896	0.583533	NaN			Comparision_stroke vs. epilepsy	hsa-miR-3605-3p	https://mirbase.org/hairpin/MI0015995	0.444444	-2.37694	-5.19434	0.241214	0.617597	NaN			Comparision_stroke vs. stroke-epilepsy	hsa-miR-483-3p	https://mirbase.org/hairpin/MI0002467	1	1.37893	2.60075	0.363864	0.439061	NaN
Comparision_stroke-epilepsy vs. epilepsy	hsa-miR-223-3p	https://mirbase.org/hairpin/MI0000300	138.143	0.842684	1.79338	0.261495	0.582537	0.641851			Comparision_stroke vs. epilepsy	hsa-miR-885-5p	https://mirbase.org/hairpin/MI0005560	1.33333	1.43968	2.7126	0.246168	0.608769	0.510798			Comparision_stroke vs. stroke-epilepsy	hsa-miR-99a-3p	https://mirbase.org/hairpin/MI0000101	0.428571	-1.83415	-3.56561	0.366002	0.436516	NaN
Comparision_stroke-epilepsy vs. epilepsy	hsa-miR-483-3p	https://mirbase.org/hairpin/MI0002467	0.714286	1.99082	3.97464	0.277184	0.557233	NaN			Comparision_stroke vs. epilepsy	hsa-miR-130b-5p	https://mirbase.org/hairpin/MI0000748	2.77778	-1.42588	-2.68678	0.248997	0.603805	0.512399			Comparision_stroke vs. stroke-epilepsy	hsa-miR-6803-3p	https://mirbase.org/hairpin/MI0022648	0.428571	-1.83415	-3.56561	0.370017	0.431778	NaN
Comparision_stroke-epilepsy vs. epilepsy	hsa-miR-7706	https://mirbase.org/hairpin/MI0025242	3	-1.16556	-2.2432	0.280996	0.5513	NaN			Comparision_stroke vs. epilepsy	hsa-miR-150-5p	https://mirbase.org/hairpin/MI0000479	442.667	0.615205	1.53178	0.253799	0.595511	0.517018			Comparision_stroke vs. stroke-epilepsy	hsa-miR-222-3p	https://mirbase.org/hairpin/MI0000299	31.4286	0.565635	1.48004	0.37373	0.427442	0.674339
Comparision_stroke-epilepsy vs. epilepsy	hsa-miR-28-3p	https://mirbase.org/hairpin/MI0000086	194	-0.495829	-1.41013	0.291581	0.53524	0.699796			Comparision_stroke vs. epilepsy	hsa-miR-126-5p	https://mirbase.org/hairpin/MI0000471	62	0.506808	1.4209	0.255394	0.592789	0.517018			Comparision_stroke vs. stroke-epilepsy	hsa-let-7a-3p	https://mirbase.org/hairpin/MI0000060	4.57143	-1.05288	-2.07467	0.377454	0.423136	NaN
Comparision_stroke-epilepsy vs. epilepsy	hsa-miR-29b-3p	https://mirbase.org/hairpin/MI0000105	1	1.92135	3.78778	0.29415	0.531432	NaN			Comparision_stroke vs. epilepsy	hsa-miR-3065-3p	https://mirbase.org/hairpin/MI0014228	0.444444	-2.28004	-4.85691	0.264759	0.57715	NaN			Comparision_stroke vs. stroke-epilepsy	hsa-miR-181a-2-3p	https://mirbase.org/hairpin/MI0000269	7.83333	0.911522	1.88103	0.380342	0.419826	NaN
Comparision_stroke-epilepsy vs. epilepsy	hsa-miR-454-5p	https://mirbase.org/hairpin/MI0003820	1.77778	-1.38685	-2.61507	0.300204	0.522584	NaN			Comparision_stroke vs. epilepsy	hsa-miR-4677-3p	https://mirbase.org/hairpin/MI0017308	0.444444	-2.28004	-4.85691	0.266569	0.574191	NaN			Comparision_stroke vs. stroke-epilepsy	hsa-miR-874-3p	https://mirbase.org/hairpin/MI0005532	0.428571	-1.86084	-3.6322	0.380752	0.419358	NaN
Comparision_stroke-epilepsy vs. epilepsy	hsa-miR-409-3p	https://mirbase.org/hairpin/MI0001735	48.3333	-0.904482	-1.87187	0.300755	0.521787	0.70612			Comparision_stroke vs. epilepsy	hsa-miR-4446-3p	https://mirbase.org/hairpin/MI0016789	6.33333	-1.2723	-2.41547	0.266731	0.573927	0.532679			Comparision_stroke vs. stroke-epilepsy	hsa-miR-339-5p	https://mirbase.org/hairpin/MI0000815	5.57143	-1.08851	-2.12654	0.383652	0.416062	NaN
Comparision_stroke-epilepsy vs. epilepsy	hsa-miR-1304-3p	https://mirbase.org/hairpin/MI0006371	7.66667	-0.999143	-1.99881	0.303404	0.517979	NaN			Comparision_stroke vs. epilepsy	hsa-miR-376a-5p	https://mirbase.org/hairpin/MI0000784	0.444444	-2.28004	-4.85691	0.266953	0.573565	NaN			Comparision_stroke vs. stroke-epilepsy	hsa-miR-625-3p	https://mirbase.org/hairpin/MI0003639	0.428571	-1.85688	-3.62223	0.383871	0.415815	NaN
Comparision_stroke-epilepsy vs. epilepsy	hsa-miR-324-5p	https://mirbase.org/hairpin/MI0000813	1.88889	-1.53477	-2.89742	0.304868	0.515888	NaN			Comparision_stroke vs. epilepsy	hsa-miR-186-5p	https://mirbase.org/hairpin/MI0000483	472.167	0.379971	1.30132	0.267409	0.572824	0.532679			Comparision_stroke vs. stroke-epilepsy	hsa-miR-139-5p	https://mirbase.org/hairpin/MI0000261	0.428571	-1.813	-3.51372	0.386845	0.412462	NaN
Comparision_stroke-epilepsy vs. epilepsy	hsa-miR-30a-3p	https://mirbase.org/hairpin/MI0000088	2.55556	-1.14166	-2.20635	0.305019	0.515674	NaN			Comparision_stroke vs. epilepsy	hsa-miR-133a-3p	https://mirbase.org/hairpin/MI0000450	5.16667	1.25268	2.38284	0.274284	0.5618	0.542037			Comparision_stroke vs. stroke-epilepsy	hsa-miR-127-3p	https://mirbase.org/hairpin/MI0000472	37.8333	0.757603	1.69068	0.387411	0.411828	0.684152
Comparision_stroke-epilepsy vs. epilepsy	hsa-miR-627-5p	https://mirbase.org/hairpin/MI0003641	2.57143	1.16937	2.24914	0.310349	0.50815	NaN			Comparision_stroke vs. epilepsy	hsa-miR-486-5p	https://mirbase.org/hairpin/MI0002470	94896.3	-0.392807	-1.31295	0.27819	0.555658	0.545428			Comparision_stroke vs. stroke-epilepsy	hsa-miR-130b-3p	https://mirbase.org/hairpin/MI0000748	14	0.9106	1.87983	0.390354	0.408541	NaN
Comparision_stroke-epilepsy vs. epilepsy	hsa-miR-215-5p	https://mirbase.org/hairpin/MI0000291	1.88889	-1.60062	-3.03273	0.316047	0.500249	NaN			Comparision_stroke vs. epilepsy	hsa-miR-625-3p	https://mirbase.org/hairpin/MI0003639	0.444444	-2.17436	-4.51384	0.282911	0.54835	0.55035			Comparision_stroke vs. stroke-epilepsy	hsa-miR-374b-5p	https://mirbase.org/hairpin/MI0005566	4	-1.06249	-2.08854	0.390968	0.407859	NaN
Comparision_stroke-epilepsy vs. epilepsy	hsa-miR-122-5p	https://mirbase.org/hairpin/MI0000442	22.1111	-1.12409	-2.17963	0.317681	0.498008	0.729991			Comparision_stroke vs. epilepsy	hsa-miR-4511	https://mirbase.org/hairpin/MI0016877	0.333333	-2.15058	-4.44005	0.286128	0.54344	NaN			Comparision_stroke vs. stroke-epilepsy	hsa-miR-29b-3p	https://mirbase.org/hairpin/MI0000105	1	1.29415	2.45232	0.396852	0.401371	NaN
Comparision_stroke-epilepsy vs. epilepsy	hsa-miR-942-5p	https://mirbase.org/hairpin/MI0005767	2.33333	-1.4296	-2.69373	0.331356	0.479705	NaN			Comparision_stroke vs. epilepsy	hsa-miR-628-5p	https://mirbase.org/hairpin/MI0003642	0.5	1.8097	3.50569	0.287853	0.540829	0.555624			Comparision_stroke vs. stroke-epilepsy	hsa-miR-30a-5p	https://mirbase.org/hairpin/MI0000088	138	0.477044	1.39189	0.400433	0.39747	0.692415
Comparision_stroke-epilepsy vs. epilepsy	hsa-miR-500a-3p	https://mirbase.org/hairpin/MI0003184	3.77778	-1.23024	-2.34606	0.339688	0.46892	NaN			Comparision_stroke vs. epilepsy	hsa-miR-18a-5p	https://mirbase.org/hairpin/MI0000072	2.55556	-1.42655	-2.68803	0.291303	0.535655	0.55696			Comparision_stroke vs. stroke-epilepsy	hsa-miR-328-3p	https://mirbase.org/hairpin/MI0000804	11.3333	1.05585	2.07895	0.403055	0.394636	NaN
Comparision_stroke-epilepsy vs. epilepsy	hsa-miR-584-5p	https://mirbase.org/hairpin/MI0003591	12.4444	-1.15658	-2.22928	0.34353	0.464035	0.772943			Comparision_stroke vs. epilepsy	hsa-miR-146a-5p	https://mirbase.org/hairpin/MI0000477	248.833	0.818796	1.76393	0.293724	0.532061	0.55696			Comparision_stroke vs. stroke-epilepsy	hsa-miR-1304-3p	https://mirbase.org/hairpin/MI0006371	3.71429	-0.950361	-1.93236	0.406121	0.391345	NaN
Comparision_stroke-epilepsy vs. epilepsy	hsa-miR-3158-3p	https://mirbase.org/hairpin/MI0014186	1	-1.17266	-2.25427	0.344917	0.462285	NaN			Comparision_stroke vs. epilepsy	hsa-miR-223-3p	https://mirbase.org/hairpin/MI0000300	70.3333	0.800751	1.74201	0.295256	0.529802	0.55696			Comparision_stroke vs. stroke-epilepsy	hsa-miR-652-3p	https://mirbase.org/hairpin/MI0003667	5.28571	-1.13849	-2.2015	0.411207	0.38594	NaN
Comparision_stroke-epilepsy vs. epilepsy	hsa-miR-4732-5p	https://mirbase.org/hairpin/MI0017369	1.33333	-1.28014	-2.42863	0.348758	0.457476	NaN			Comparision_stroke vs. epilepsy	hsa-miR-191-3p	https://mirbase.org/hairpin/MI0000465	0.333333	-2.05428	-4.15337	0.297237	0.526897	NaN			Comparision_stroke vs. stroke-epilepsy	hsa-miR-326	https://mirbase.org/hairpin/MI0000808	0.428571	-1.72483	-3.30542	0.418002	0.378822	NaN
Comparision_stroke-epilepsy vs. epilepsy	hsa-miR-377-5p	https://mirbase.org/hairpin/MI0000785	0.428571	1.42094	2.6776	0.349	0.457174	NaN			Comparision_stroke vs. epilepsy	hsa-miR-193b-3p	https://mirbase.org/hairpin/MI0003137	0.333333	-2.03819	-4.10729	0.2977	0.526221	NaN			Comparision_stroke vs. stroke-epilepsy	hsa-miR-374a-5p	https://mirbase.org/hairpin/MI0000782	4.14286	-0.946206	-1.9268	0.429122	0.367419	NaN
Comparision_stroke-epilepsy vs. epilepsy	hsa-miR-486-3p	https://mirbase.org/hairpin/MI0002470	3.11111	-1.2398	-2.36167	0.351926	0.453549	NaN			Comparision_stroke vs. epilepsy	hsa-miR-1285-3p	https://mirbase.org/hairpin/MI0006346	1.77778	-1.4908	-2.81045	0.298085	0.52566	0.558069			Comparision_stroke vs. stroke-epilepsy	hsa-miR-590-3p	https://mirbase.org/hairpin/MI0003602	0.428571	-1.67218	-3.18696	0.431335	0.365185	NaN
Comparision_stroke-epilepsy vs. epilepsy	hsa-miR-99a-3p	https://mirbase.org/hairpin/MI0000101	0.428571	1.42094	2.6776	0.354927	0.449861	NaN			Comparision_stroke vs. epilepsy	hsa-miR-378h	https://mirbase.org/hairpin/MI0016808	0.333333	-2.03819	-4.10729	0.299235	0.523988	NaN			Comparision_stroke vs. stroke-epilepsy	hsa-miR-188-5p	https://mirbase.org/hairpin/MI0000484	2.71429	1.08859	2.12666	0.431936	0.364581	NaN
Comparision_stroke-epilepsy vs. epilepsy	hsa-miR-140-3p	https://mirbase.org/hairpin/MI0000456	238	-0.434444	-1.35139	0.356387	0.448078	0.773602			Comparision_stroke vs. epilepsy	hsa-let-7g-3p	https://mirbase.org/hairpin/MI0000433	0.333333	-2.05428	-4.15337	0.299455	0.523668	NaN			Comparision_stroke vs. stroke-epilepsy	hsa-miR-320b	https://mirbase.org/hairpin/MI0003776	0.5	1.11706	2.16905	0.434044	0.362466	NaN
Comparision_stroke-epilepsy vs. epilepsy	hsa-miR-1285-3p	https://mirbase.org/hairpin/MI0006346	1.77778	-1.34042	-2.53226	0.357324	0.446938	NaN			Comparision_stroke vs. epilepsy	hsa-miR-1307-3p	https://mirbase.org/hairpin/MI0006444	27.2222	-0.749237	-1.6809	0.300513	0.522137	0.558415			Comparision_stroke vs. stroke-epilepsy	hsa-miR-1185-1-3p	https://mirbase.org/hairpin/MI0003844	0.833333	1.01592	2.02219	0.438058	0.358468	NaN
Comparision_stroke-epilepsy vs. epilepsy	hsa-miR-6803-3p	https://mirbase.org/hairpin/MI0022648	0.428571	1.42094	2.6776	0.360576	0.443003	NaN			Comparision_stroke vs. epilepsy	hsa-miR-7-5p	https://mirbase.org/hairpin/MI0000263	0.333333	-2.03819	-4.10729	0.30068	0.521896	NaN			Comparision_stroke vs. stroke-epilepsy	hsa-miR-671-3p	https://mirbase.org/hairpin/MI0003760	2.33333	1.05533	2.07819	0.443433	0.353172	NaN
Comparision_stroke-epilepsy vs. epilepsy	hsa-miR-93-5p	https://mirbase.org/hairpin/MI0000095	155.556	-0.441397	-1.35792	0.366014	0.436502	0.773602			Comparision_stroke vs. epilepsy	hsa-miR-760	https://mirbase.org/hairpin/MI0005567	0.333333	-2.05428	-4.15337	0.301756	0.520344	NaN			Comparision_stroke vs. stroke-epilepsy	hsa-miR-144-5p	https://mirbase.org/hairpin/MI0000460	100.571	-0.456049	-1.37178	0.448867	0.347883	0.747137
Comparision_stroke-epilepsy vs. epilepsy	hsa-miR-30d-3p	https://mirbase.org/hairpin/MI0000255	1.71429	1.26962	2.41098	0.367654	0.434561	NaN			Comparision_stroke vs. epilepsy	hsa-miR-128-1-5p	https://mirbase.org/hairpin/MI0000447	0.333333	-2.0733	-4.20848	0.302369	0.519463	NaN			Comparision_stroke vs. stroke-epilepsy	hsa-miR-378i	https://mirbase.org/hairpin/MI0016902	1	1.17181	2.25295	0.454428	0.342535	NaN
Comparision_stroke-epilepsy vs. epilepsy	hsa-miR-1185-1-3p	https://mirbase.org/hairpin/MI0003844	0.428571	1.45459	2.74079	0.371381	0.430181	NaN			Comparision_stroke vs. epilepsy	hsa-miR-214-5p	https://mirbase.org/hairpin/MI0000290	0.333333	-2.04079	-4.11471	0.303886	0.517289	NaN			Comparision_stroke vs. stroke-epilepsy	hsa-miR-381-3p	https://mirbase.org/hairpin/MI0000789	7.83333	0.780801	1.71808	0.456245	0.340802	NaN
Comparision_stroke-epilepsy vs. epilepsy	hsa-miR-22-5p	https://mirbase.org/hairpin/MI0000078	0.428571	1.41006	2.65748	0.372349	0.42905	NaN			Comparision_stroke vs. epilepsy	hsa-miR-4433b-3p	https://mirbase.org/hairpin/MI0025511	0.333333	-2.05428	-4.15337	0.304123	0.51695	NaN			Comparision_stroke vs. stroke-epilepsy	hsa-miR-5683	https://mirbase.org/hairpin/MI0019284	1.66667	1.19443	2.28854	0.456605	0.34046	NaN
Comparision_stroke-epilepsy vs. epilepsy	hsa-miR-92a-3p	https://mirbase.org/hairpin/MI0000093	11668.6	-0.289659	-1.22235	0.3758	0.425044	0.773602			Comparision_stroke vs. epilepsy	hsa-miR-548l	https://mirbase.org/hairpin/MI0006361	0.333333	-2.05428	-4.15337	0.30573	0.514662	NaN			Comparision_stroke vs. stroke-epilepsy	hsa-miR-151a-5p	https://mirbase.org/hairpin/MI0000809	109.429	-0.523352	-1.43729	0.45804	0.339096	0.747137
Comparision_stroke-epilepsy vs. epilepsy	hsa-miR-421	https://mirbase.org/hairpin/MI0003685	24	-0.510692	-1.42473	0.379003	0.421358	0.773602			Comparision_stroke vs. epilepsy	hsa-miR-214-3p	https://mirbase.org/hairpin/MI0000290	0.333333	-2.05428	-4.15337	0.306594	0.513437	NaN			Comparision_stroke vs. stroke-epilepsy	hsa-miR-532-5p	https://mirbase.org/hairpin/MI0003205	33.4286	0.47471	1.38964	0.459084	0.338108	0.747137
Comparision_stroke-epilepsy vs. epilepsy	hsa-miR-17-5p	https://mirbase.org/hairpin/MI0000071	25.5714	0.790025	1.72911	0.379638	0.420631	0.773602			Comparision_stroke vs. epilepsy	hsa-miR-664a-5p	https://mirbase.org/hairpin/MI0006442	0.333333	-2.05428	-4.15337	0.306622	0.513396	NaN			Comparision_stroke vs. stroke-epilepsy	hsa-miR-193a-3p	https://mirbase.org/hairpin/MI0000487	0.428571	-1.74237	-3.34583	0.459204	0.337994	NaN
Comparision_stroke-epilepsy vs. epilepsy	hsa-miR-17-3p	https://mirbase.org/hairpin/MI0000071	3.11111	-0.98464	-1.97882	0.380936	0.419148	NaN			Comparision_stroke vs. epilepsy	hsa-miR-576-5p	https://mirbase.org/hairpin/MI0003583	1.5	1.35025	2.54956	0.308545	0.510682	0.569093			Comparision_stroke vs. stroke-epilepsy	hsa-miR-584-5p	https://mirbase.org/hairpin/MI0003591	15.6667	0.972308	1.96198	0.463978	0.333502	NaN
Comparision_stroke-epilepsy vs. epilepsy	hsa-miR-487b-3p	https://mirbase.org/hairpin/MI0003530	2.66667	-1.0681	-2.09667	0.387822	0.411368	NaN			Comparision_stroke vs. epilepsy	hsa-miR-1538	https://mirbase.org/hairpin/MI0007259	0.333333	-2.03441	-4.09656	0.30875	0.510393	NaN			Comparision_stroke vs. stroke-epilepsy	hsa-miR-486-3p	https://mirbase.org/hairpin/MI0002470	2.14286	1.05424	2.07662	0.465344	0.332226	NaN
Comparision_stroke-epilepsy vs. epilepsy	hsa-miR-1180-3p	https://mirbase.org/hairpin/MI0006273	2.71429	1.12039	2.17406	0.392973	0.405637	NaN			Comparision_stroke vs. epilepsy	hsa-miR-590-3p	https://mirbase.org/hairpin/MI0003602	0.333333	-2.03398	-4.09533	0.314082	0.502958	NaN			Comparision_stroke vs. stroke-epilepsy	hsa-miR-15b-5p	https://mirbase.org/hairpin/MI0000438	13.8571	0.582125	1.49705	0.465759	0.331839	NaN
Comparision_stroke-epilepsy vs. epilepsy	hsa-miR-3200-3p	https://mirbase.org/hairpin/MI0014249	1.55556	-1.22168	-2.33219	0.395444	0.402915	NaN			Comparision_stroke vs. epilepsy	hsa-miR-4772-5p	https://mirbase.org/hairpin/MI0017414	0.333333	-2.05109	-4.1442	0.315398	0.501141	0.571045			Comparision_stroke vs. stroke-epilepsy	hsa-miR-210-3p	https://mirbase.org/hairpin/MI0000286	3	-0.912148	-1.88185	0.46866	0.329142	NaN
Comparision_stroke-epilepsy vs. epilepsy	hsa-let-7a-3p	https://mirbase.org/hairpin/MI0000060	4.57143	0.905166	1.87276	0.39552	0.402832	NaN			Comparision_stroke vs. epilepsy	hsa-miR-1976	https://mirbase.org/hairpin/MI0009986	0.444444	-2.12024	-4.34766	0.31671	0.499338	0.571045			Comparision_stroke vs. stroke-epilepsy	hsa-miR-574-3p	https://mirbase.org/hairpin/MI0003581	0.666667	1.26285	2.39969	0.473079	0.325067	NaN
Comparision_stroke-epilepsy vs. epilepsy	hsa-miR-139-5p	https://mirbase.org/hairpin/MI0000261	0.666667	-0.992453	-1.98957	0.398027	0.400087	NaN			Comparision_stroke vs. epilepsy	hsa-miR-378i	https://mirbase.org/hairpin/MI0016902	2.77778	-1.20344	-2.30289	0.317017	0.498917	0.571045			Comparision_stroke vs. stroke-epilepsy	hsa-miR-224-5p	https://mirbase.org/hairpin/MI0000301	3.83333	0.862598	1.81831	0.483111	0.315953	NaN
Comparision_stroke-epilepsy vs. epilepsy	hsa-miR-501-3p	https://mirbase.org/hairpin/MI0003185	0.428571	1.39689	2.63333	0.398818	0.399225	NaN			Comparision_stroke vs. epilepsy	hsa-miR-29c-3p	https://mirbase.org/hairpin/MI0000735	15.4444	-0.848206	-1.80026	0.319814	0.495102	0.571045			Comparision_stroke vs. stroke-epilepsy	hsa-miR-654-3p	https://mirbase.org/hairpin/MI0003676	0.666667	0.964508	1.9514	0.484765	0.314469	NaN
Comparision_stroke-epilepsy vs. epilepsy	hsa-miR-326	https://mirbase.org/hairpin/MI0000808	0.666667	-1.03447	-2.04835	0.402538	0.395193	NaN			Comparision_stroke vs. epilepsy	hsa-miR-505-3p	https://mirbase.org/hairpin/MI0003190	0.333333	-2.0175	-4.04881	0.322146	0.491947	0.571045			Comparision_stroke vs. stroke-epilepsy	hsa-miR-223-5p	https://mirbase.org/hairpin/MI0000300	4.14286	-0.849962	-1.80245	0.49238	0.3077	NaN
Comparision_stroke-epilepsy vs. epilepsy	hsa-miR-11400	https://mirbase.org/hairpin/MI0036559	5.22222	-1.07508	-2.10684	0.403317	0.394353	NaN			Comparision_stroke vs. epilepsy	hsa-miR-146b-3p	https://mirbase.org/hairpin/MI0003129	2.16667	1.30358	2.4684	0.323363	0.49031	0.571045			Comparision_stroke vs. stroke-epilepsy	hsa-miR-148a-5p	https://mirbase.org/hairpin/MI0000253	3.83333	0.717841	1.64472	0.496535	0.30405	NaN
Comparision_stroke-epilepsy vs. epilepsy	hsa-miR-205-5p	https://mirbase.org/hairpin/MI0000285	3.44444	-1.05697	-2.08056	0.406438	0.391005	NaN			Comparision_stroke vs. epilepsy	hsa-miR-1307-5p	https://mirbase.org/hairpin/MI0006444	21.2222	-0.798694	-1.73953	0.328281	0.483754	0.575648			Comparision_stroke vs. stroke-epilepsy	hsa-miR-27a-3p	https://mirbase.org/hairpin/MI0000085	18.4286	0.648369	1.56739	0.505379	0.296383	NaN
Comparision_stroke-epilepsy vs. epilepsy	hsa-let-7f-2-3p	https://mirbase.org/hairpin/MI0000068	1.71429	-1.18271	-2.27002	0.407236	0.390154	NaN			Comparision_stroke vs. epilepsy	hsa-miR-222-3p	https://mirbase.org/hairpin/MI0000299	27	0.545153	1.45917	0.332478	0.478238	0.57893			Comparision_stroke vs. stroke-epilepsy	hsa-let-7d-3p	https://mirbase.org/hairpin/MI0000065	63.7143	0.322944	1.25088	0.505797	0.296024	0.801356
Comparision_stroke-epilepsy vs. epilepsy	hsa-miR-98-3p	https://mirbase.org/hairpin/MI0000100	4.22222	-0.789608	-1.7286	0.421693	0.375003	NaN			Comparision_stroke vs. epilepsy	hsa-miR-874-3p	https://mirbase.org/hairpin/MI0005532	0.333333	-1.95621	-3.88042	0.337187	0.47213	NaN			Comparision_stroke vs. stroke-epilepsy	hsa-miR-190a-5p	https://mirbase.org/hairpin/MI0000486	0.428571	-1.34509	-2.54046	0.516271	0.287123	NaN
Comparision_stroke-epilepsy vs. epilepsy	hsa-miR-30e-5p	https://mirbase.org/hairpin/MI0000749	1243	-0.256673	-1.19472	0.422318	0.374361	0.844635			Comparision_stroke vs. epilepsy	hsa-miR-363-3p	https://mirbase.org/hairpin/MI0000764	10.1667	1.00251	2.00348	0.346877	0.459825	0.599808			Comparision_stroke vs. stroke-epilepsy	hsa-let-7g-5p	https://mirbase.org/hairpin/MI0000433	209.714	-0.378784	-1.30025	0.517324	0.286238	0.801356
Comparision_stroke-epilepsy vs. epilepsy	hsa-miR-224-5p	https://mirbase.org/hairpin/MI0000301	4.44444	-0.911175	-1.88058	0.42256	0.374111	NaN			Comparision_stroke vs. epilepsy	hsa-miR-598-3p	https://mirbase.org/hairpin/MI0003610	0.333333	-1.92171	-3.78873	0.351337	0.454276	0.603331			Comparision_stroke vs. stroke-epilepsy	hsa-miR-98-3p	https://mirbase.org/hairpin/MI0000100	4	-0.747417	-1.67878	0.517433	0.286146	NaN
Comparision_stroke-epilepsy vs. epilepsy	hsa-miR-301a-3p	https://mirbase.org/hairpin/MI0000745	19.1429	0.76907	1.70417	0.438478	0.358052	0.860872			Comparision_stroke vs. epilepsy	hsa-miR-106b-5p	https://mirbase.org/hairpin/MI0000734	0.666667	1.27722	2.42371	0.355302	0.449403	0.603785			Comparision_stroke vs. stroke-epilepsy	hsa-miR-628-5p	https://mirbase.org/hairpin/MI0003642	1.71429	-0.916933	-1.8881	0.517535	0.28606	NaN
Comparision_stroke-epilepsy vs. epilepsy	hsa-miR-1273h-3p	https://mirbase.org/hairpin/MI0025512	3.85714	0.98427	1.97831	0.439137	0.3574	NaN			Comparision_stroke vs. epilepsy	hsa-miR-130b-3p	https://mirbase.org/hairpin/MI0000748	10	0.859302	1.81416	0.356451	0.448	0.603785			Comparision_stroke vs. stroke-epilepsy	hsa-miR-548ad-5p	https://mirbase.org/hairpin/MI0016770	0.428571	-1.33793	-2.52789	0.517965	0.2857	NaN
Comparision_stroke-epilepsy vs. epilepsy	hsa-miR-1468-5p	https://mirbase.org/hairpin/MI0003782	0.428571	1.31365	2.4857	0.439964	0.356583	NaN			Comparision_stroke vs. epilepsy	hsa-miR-25-3p	https://mirbase.org/hairpin/MI0000082	906	0.369913	1.29227	0.362048	0.441234	0.609122			Comparision_stroke vs. stroke-epilepsy	hsa-miR-766-3p	https://mirbase.org/hairpin/MI0003836	0.428571	-1.33793	-2.52789	0.517965	0.2857	NaN
Comparision_stroke-epilepsy vs. epilepsy	hsa-miR-574-3p	https://mirbase.org/hairpin/MI0003581	1.66667	-1.25331	-2.38388	0.443107	0.353491	NaN			Comparision_stroke vs. epilepsy	hsa-miR-328-3p	https://mirbase.org/hairpin/MI0000804	11.3333	0.989583	1.98561	0.370244	0.431512	0.61873			Comparision_stroke vs. stroke-epilepsy	hsa-miR-433-3p	https://mirbase.org/hairpin/MI0001723	0.428571	-1.33793	-2.52789	0.517965	0.2857	NaN
Comparision_stroke-epilepsy vs. epilepsy	hsa-miR-22-3p	https://mirbase.org/hairpin/MI0000078	9159.71	0.254139	1.19262	0.455674	0.341346	0.860872			Comparision_stroke vs. epilepsy	hsa-miR-107	https://mirbase.org/hairpin/MI0000114	9.77778	-0.776955	-1.71351	0.386413	0.412948	0.641446			Comparision_stroke vs. stroke-epilepsy	hsa-miR-548u	https://mirbase.org/hairpin/MI0014168	0.428571	-1.33793	-2.52789	0.517965	0.2857	NaN
Comparision_stroke-epilepsy vs. epilepsy	hsa-miR-103a-3p	https://mirbase.org/hairpin/MI0000108	381.111	-0.364421	-1.28736	0.458586	0.33858	0.860872			Comparision_stroke vs. epilepsy	hsa-miR-30c-5p	https://mirbase.org/hairpin/MI0000254	60.6667	0.666993	1.58776	0.395003	0.403399	0.651363			Comparision_stroke vs. stroke-epilepsy	hsa-miR-324-3p	https://mirbase.org/hairpin/MI0000813	0.428571	-1.33793	-2.52789	0.517965	0.2857	NaN
Comparision_stroke-epilepsy vs. epilepsy	hsa-miR-30c-5p	https://mirbase.org/hairpin/MI0000254	129.714	0.569042	1.48354	0.46232	0.335057	0.860872			Comparision_stroke vs. epilepsy	hsa-miR-181d-5p	https://mirbase.org/hairpin/MI0003139	2.66667	-0.857682	-1.81212	0.401151	0.396692	0.655334			Comparision_stroke vs. stroke-epilepsy	hsa-miR-4746-5p	https://mirbase.org/hairpin/MI0017385	0.428571	-1.33793	-2.52789	0.517965	0.2857	NaN
Comparision_stroke-epilepsy vs. epilepsy	hsa-miR-185-3p	https://mirbase.org/hairpin/MI0000482	1.14286	0.998769	1.99829	0.467157	0.330537	NaN			Comparision_stroke vs. epilepsy	hsa-miR-5683	https://mirbase.org/hairpin/MI0019284	1.66667	1.15143	2.22133	0.402675	0.395045	0.655334			Comparision_stroke vs. stroke-epilepsy	hsa-miR-6511a-3p	https://mirbase.org/hairpin/MI0022223	0.428571	-1.33793	-2.52789	0.517965	0.2857	NaN
Comparision_stroke-epilepsy vs. epilepsy	hsa-miR-941	https://mirbase.org/hairpin/MI0005763	16.6667	-0.588502	-1.50368	0.482108	0.316856	0.882502			Comparision_stroke vs. epilepsy	hsa-miR-199a-3p	https://mirbase.org/hairpin/MI0000242	63.7778	-0.477066	-1.39191	0.422362	0.374315	0.681326			Comparision_stroke vs. stroke-epilepsy	hsa-miR-30b-3p	https://mirbase.org/hairpin/MI0000441	0.428571	-1.33793	-2.52789	0.517965	0.2857	NaN
Comparision_stroke-epilepsy vs. epilepsy	hsa-miR-19b-3p	https://mirbase.org/hairpin/MI0000074	174.556	-0.304506	-1.235	0.494375	0.305944	0.889875			Comparision_stroke vs. epilepsy	hsa-miR-151a-3p	https://mirbase.org/hairpin/MI0000809	263	0.484322	1.39893	0.424119	0.372513	0.681326			Comparision_stroke vs. stroke-epilepsy	hsa-miR-150-3p	https://mirbase.org/hairpin/MI0000479	0.428571	-1.33793	-2.52789	0.517965	0.2857	NaN
Comparision_stroke-epilepsy vs. epilepsy	hsa-miR-339-3p	https://mirbase.org/hairpin/MI0000815	11	-0.749704	-1.68145	0.495549	0.304913	NaN			Comparision_stroke vs. epilepsy	hsa-miR-215-5p	https://mirbase.org/hairpin/MI0000291	2	1.03256	2.04566	0.432516	0.363998	0.690362			Comparision_stroke vs. stroke-epilepsy	hsa-miR-374b-3p	https://mirbase.org/hairpin/MI0005566	0.428571	-1.33793	-2.52789	0.517965	0.2857	NaN
Comparision_stroke-epilepsy vs. epilepsy	hsa-miR-19a-3p	https://mirbase.org/hairpin/MI0000073	36.2222	-0.424596	-1.3422	0.50864	0.293589	0.900543			Comparision_stroke vs. epilepsy	hsa-miR-197-3p	https://mirbase.org/hairpin/MI0000239	9	0.520614	1.43457	0.463467	0.333981	0.725405			Comparision_stroke vs. stroke-epilepsy	hsa-miR-200b-3p	https://mirbase.org/hairpin/MI0000342	0.428571	-1.33793	-2.52789	0.517965	0.2857	NaN
Comparision_stroke-epilepsy vs. epilepsy	hsa-miR-582-5p	https://mirbase.org/hairpin/MI0003589	1.22222	-0.673248	-1.59466	0.515966	0.287379	NaN			Comparision_stroke vs. epilepsy	hsa-miR-500a-3p	https://mirbase.org/hairpin/MI0003184	6.33333	0.816838	1.76154	0.466378	0.331262	0.725405			Comparision_stroke vs. stroke-epilepsy	hsa-miR-589-3p	https://mirbase.org/hairpin/MI0003599	0.428571	-1.33793	-2.52789	0.517965	0.2857	NaN
Comparision_stroke-epilepsy vs. epilepsy	hsa-miR-485-5p	https://mirbase.org/hairpin/MI0002469	0.666667	-0.868679	-1.82599	0.516932	0.286566	NaN			Comparision_stroke vs. epilepsy	hsa-miR-411-5p	https://mirbase.org/hairpin/MI0003675	4.16667	0.818488	1.76356	0.467267	0.330435	0.725405			Comparision_stroke vs. stroke-epilepsy	hsa-miR-1307-3p	https://mirbase.org/hairpin/MI0006444	17.5714	0.537866	1.45182	0.521364	0.282859	0.801356
Comparision_stroke-epilepsy vs. epilepsy	hsa-miR-195-5p	https://mirbase.org/hairpin/MI0000489	0.777778	-0.938538	-1.91659	0.524189	0.280512	NaN			Comparision_stroke vs. epilepsy	hsa-miR-339-5p	https://mirbase.org/hairpin/MI0000815	2	0.873077	1.83156	0.467675	0.330056	0.725405			Comparision_stroke vs. stroke-epilepsy	hsa-miR-15a-5p	https://mirbase.org/hairpin/MI0000069	18.7143	-0.565622	-1.48003	0.523388	0.281177	NaN
Comparision_stroke-epilepsy vs. epilepsy	hsa-miR-148b-5p	https://mirbase.org/hairpin/MI0000811	5.57143	0.790003	1.72908	0.527727	0.277591	NaN			Comparision_stroke vs. epilepsy	hsa-miR-182-5p	https://mirbase.org/hairpin/MI0000272	281.5	0.392696	1.31284	0.471265	0.326735	0.725405			Comparision_stroke vs. stroke-epilepsy	hsa-miR-195-5p	https://mirbase.org/hairpin/MI0000489	0.5	1.01618	2.02256	0.524013	0.280658	NaN
Comparision_stroke-epilepsy vs. epilepsy	hsa-miR-146b-3p	https://mirbase.org/hairpin/MI0003129	1.71429	0.873831	1.83252	0.535904	0.270913	NaN			Comparision_stroke vs. epilepsy	hsa-miR-144-5p	https://mirbase.org/hairpin/MI0000460	43.6667	0.397998	1.31768	0.474594	0.323678	0.725405			Comparision_stroke vs. stroke-epilepsy	hsa-miR-22-3p	https://mirbase.org/hairpin/MI0000078	9159.71	0.234489	1.17649	0.532812	0.273426	0.804061
Comparision_stroke-epilepsy vs. epilepsy	hsa-miR-411-5p	https://mirbase.org/hairpin/MI0003675	1.55556	-0.795798	-1.73604	0.546175	0.262668	NaN			Comparision_stroke vs. epilepsy	hsa-let-7d-3p	https://mirbase.org/hairpin/MI0000065	62.6667	0.311959	1.24139	0.475902	0.322482	0.725405			Comparision_stroke vs. stroke-epilepsy	hsa-miR-2110	https://mirbase.org/hairpin/MI0010629	0.428571	-1.29571	-2.45498	0.53787	0.269323	NaN
Comparision_stroke-epilepsy vs. epilepsy	hsa-miR-127-3p	https://mirbase.org/hairpin/MI0000472	25.7778	-0.48288	-1.39753	0.549224	0.26025	0.933912			Comparision_stroke vs. epilepsy	hsa-miR-15b-5p	https://mirbase.org/hairpin/MI0000438	9.66667	0.494647	1.40898	0.477777	0.320775	0.725405			Comparision_stroke vs. stroke-epilepsy	hsa-miR-6852-5p	https://mirbase.org/hairpin/MI0022698	1.28571	-1.03465	-2.04861	0.552326	0.257805	NaN
Comparision_stroke-epilepsy vs. epilepsy	hsa-miR-652-3p	https://mirbase.org/hairpin/MI0003667	5.28571	0.714559	1.64098	0.557323	0.253893	NaN			Comparision_stroke vs. epilepsy	hsa-miR-1273h-3p	https://mirbase.org/hairpin/MI0025512	2.55556	-0.956417	-1.94048	0.484565	0.314648	0.727986			Comparision_stroke vs. stroke-epilepsy	hsa-miR-205-5p	https://mirbase.org/hairpin/MI0000285	0.714286	-0.859015	-1.8138	0.563754	0.248911	NaN
Comparision_stroke-epilepsy vs. epilepsy	hsa-miR-146a-5p	https://mirbase.org/hairpin/MI0000477	258.143	0.439974	1.35658	0.558862	0.252695	0.933912			Comparision_stroke vs. epilepsy	hsa-miR-6741-3p	https://mirbase.org/hairpin/MI0022586	1	-0.900289	-1.86644	0.485324	0.313968	0.727986			Comparision_stroke vs. stroke-epilepsy	hsa-miR-29c-3p	https://mirbase.org/hairpin/MI0000735	36.1429	-0.543723	-1.45773	0.565401	0.247643	0.820171
Comparision_stroke-epilepsy vs. epilepsy	hsa-miR-151a-3p	https://mirbase.org/hairpin/MI0000809	216.556	-0.342994	-1.26839	0.56229	0.25004	0.933912			Comparision_stroke vs. epilepsy	hsa-miR-625-5p	https://mirbase.org/hairpin/MI0003639	1.44444	-0.981214	-1.97413	0.488554	0.311087	0.728443			Comparision_stroke vs. stroke-epilepsy	hsa-miR-629-5p	https://mirbase.org/hairpin/MI0003643	0.428571	-1.37554	-2.59466	0.56812	0.24556	NaN
Comparision_stroke-epilepsy vs. epilepsy	hsa-miR-190a-5p	https://mirbase.org/hairpin/MI0000486	0.428571	0.928649	1.90349	0.564879	0.248045	NaN			Comparision_stroke vs. epilepsy	hsa-miR-181a-5p	https://mirbase.org/hairpin/MI0000269	1278.78	-0.219777	-1.16455	0.507955	0.294174	0.75094			Comparision_stroke vs. stroke-epilepsy	hsa-miR-130b-5p	https://mirbase.org/hairpin/MI0000748	5	-0.776894	-1.71344	0.582709	0.234548	NaN
Comparision_stroke-epilepsy vs. epilepsy	hsa-miR-27a-3p	https://mirbase.org/hairpin/MI0000085	18.4286	0.522235	1.43618	0.566864	0.246521	0.933912			Comparision_stroke vs. epilepsy	hsa-miR-484	https://mirbase.org/hairpin/MI0002468	67	-0.29929	-1.23054	0.510741	0.291799	0.75094			Comparision_stroke vs. stroke-epilepsy	hsa-miR-199a-3p	https://mirbase.org/hairpin/MI0000242	86.1429	-0.352547	-1.27681	0.588224	0.230457	0.820171
Comparision_stroke-epilepsy vs. epilepsy	hsa-miR-548ad-5p	https://mirbase.org/hairpin/MI0016770	0.428571	0.920934	1.89334	0.567519	0.24602	NaN			Comparision_stroke vs. epilepsy	hsa-miR-93-5p	https://mirbase.org/hairpin/MI0000095	155.556	-0.322088	-1.25014	0.51269	0.290145	0.75094			Comparision_stroke vs. stroke-epilepsy	hsa-miR-197-3p	https://mirbase.org/hairpin/MI0000239	15.4286	0.43701	1.3538	0.589267	0.229688	NaN
Comparision_stroke-epilepsy vs. epilepsy	hsa-miR-766-3p	https://mirbase.org/hairpin/MI0003836	0.428571	0.920934	1.89334	0.567519	0.24602	NaN			Comparision_stroke vs. epilepsy	hsa-miR-301a-3p	https://mirbase.org/hairpin/MI0000745	11.8333	0.631047	1.54869	0.516608	0.286839	0.752254			Comparision_stroke vs. stroke-epilepsy	hsa-miR-98-5p	https://mirbase.org/hairpin/MI0000100	34.1429	-0.461561	-1.37703	0.59045	0.228817	0.820171
Comparision_stroke-epilepsy vs. epilepsy	hsa-miR-433-3p	https://mirbase.org/hairpin/MI0001723	0.428571	0.920934	1.89334	0.567519	0.24602	NaN			Comparision_stroke vs. epilepsy	hsa-miR-24-3p	https://mirbase.org/hairpin/MI0000080	16.7778	-0.614327	-1.53084	0.528124	0.277264	0.764214			Comparision_stroke vs. stroke-epilepsy	hsa-miR-181c-5p	https://mirbase.org/hairpin/MI0000271	28	-0.379666	-1.30104	0.591903	0.227749	0.820171
Comparision_stroke-epilepsy vs. epilepsy	hsa-miR-548u	https://mirbase.org/hairpin/MI0014168	0.428571	0.920934	1.89334	0.567519	0.24602	NaN			Comparision_stroke vs. epilepsy	hsa-miR-151a-5p	https://mirbase.org/hairpin/MI0000809	57.3333	-0.407204	-1.32611	0.53096	0.274938	0.764214			Comparision_stroke vs. stroke-epilepsy	hsa-miR-126-3p	https://mirbase.org/hairpin/MI0000471	257	-0.226076	-1.16965	0.592895	0.227022	0.820171
Comparision_stroke-epilepsy vs. epilepsy	hsa-miR-324-3p	https://mirbase.org/hairpin/MI0000813	0.428571	0.920934	1.89334	0.567519	0.24602	NaN			Comparision_stroke vs. epilepsy	hsa-miR-17-5p	https://mirbase.org/hairpin/MI0000071	10.1667	0.548736	1.4628	0.536896	0.27011	0.768317			Comparision_stroke vs. stroke-epilepsy	hsa-miR-133a-3p	https://mirbase.org/hairpin/MI0000450	8.14286	0.670197	1.59129	0.600691	0.221349	NaN
Comparision_stroke-epilepsy vs. epilepsy	hsa-miR-4746-5p	https://mirbase.org/hairpin/MI0017385	0.428571	0.920934	1.89334	0.567519	0.24602	NaN			Comparision_stroke vs. epilepsy	hsa-let-7b-3p	https://mirbase.org/hairpin/MI0000063	2.66667	0.616864	1.53354	0.540337	0.267335	0.768823			Comparision_stroke vs. stroke-epilepsy	hsa-miR-3615	https://mirbase.org/hairpin/MI0016005	41.2857	-0.325203	-1.25284	0.6071	0.21674	0.826054
Comparision_stroke-epilepsy vs. epilepsy	hsa-miR-6511a-3p	https://mirbase.org/hairpin/MI0022223	0.428571	0.920934	1.89334	0.567519	0.24602	NaN			Comparision_stroke vs. epilepsy	hsa-miR-335-3p	https://mirbase.org/hairpin/MI0000816	2.33333	0.703511	1.62846	0.547357	0.261729	0.774386			Comparision_stroke vs. stroke-epilepsy	hsa-miR-339-3p	https://mirbase.org/hairpin/MI0000815	11	-0.616101	-1.53273	0.619124	0.208222	NaN
Comparision_stroke-epilepsy vs. epilepsy	hsa-miR-30b-3p	https://mirbase.org/hairpin/MI0000441	0.428571	0.920934	1.89334	0.567519	0.24602	NaN			Comparision_stroke vs. epilepsy	hsa-miR-181a-2-3p	https://mirbase.org/hairpin/MI0000269	7.83333	0.513394	1.4274	0.563925	0.248778	0.793319			Comparision_stroke vs. stroke-epilepsy	hsa-miR-106b-5p	https://mirbase.org/hairpin/MI0000734	3.28571	-0.68292	-1.60539	0.624379	0.204552	NaN
Comparision_stroke-epilepsy vs. epilepsy	hsa-miR-150-3p	https://mirbase.org/hairpin/MI0000479	0.428571	0.920934	1.89334	0.567519	0.24602	NaN			Comparision_stroke vs. epilepsy	hsa-miR-654-3p	https://mirbase.org/hairpin/MI0003676	0.666667	0.690686	1.61405	0.569622	0.244414	0.795185			Comparision_stroke vs. stroke-epilepsy	hsa-miR-340-3p	https://mirbase.org/hairpin/MI0000802	2.42857	-0.7252	-1.65313	0.625832	0.203542	NaN
Comparision_stroke-epilepsy vs. epilepsy	hsa-miR-374b-3p	https://mirbase.org/hairpin/MI0005566	0.428571	0.920934	1.89334	0.567519	0.24602	NaN			Comparision_stroke vs. epilepsy	hsa-miR-3909	https://mirbase.org/hairpin/MI0016413	2.66667	-0.595058	-1.51053	0.571639	0.242878	0.795185			Comparision_stroke vs. stroke-epilepsy	hsa-miR-22-5p	https://mirbase.org/hairpin/MI0000078	0.5	0.619958	1.53683	0.634346	0.197674	NaN
Comparision_stroke-epilepsy vs. epilepsy	hsa-miR-200b-3p	https://mirbase.org/hairpin/MI0000342	0.428571	0.920934	1.89334	0.567519	0.24602	NaN			Comparision_stroke vs. epilepsy	hsa-miR-148b-3p	https://mirbase.org/hairpin/MI0000811	97.1667	0.414843	1.33315	0.585231	0.232672	0.807955			Comparision_stroke vs. stroke-epilepsy	hsa-let-7f-2-3p	https://mirbase.org/hairpin/MI0000068	1.71429	-0.817443	-1.76228	0.635426	0.196935	NaN
Comparision_stroke-epilepsy vs. epilepsy	hsa-miR-589-3p	https://mirbase.org/hairpin/MI0003599	0.428571	0.920934	1.89334	0.567519	0.24602	NaN			Comparision_stroke vs. epilepsy	hsa-miR-378a-3p	https://mirbase.org/hairpin/MI0000786	175.556	-0.236469	-1.17811	0.589454	0.22955	0.807955			Comparision_stroke vs. stroke-epilepsy	hsa-miR-18a-5p	https://mirbase.org/hairpin/MI0000072	1.57143	0.791056	1.73034	0.639077	0.194447	NaN
Comparision_stroke-epilepsy vs. epilepsy	hsa-miR-320b	https://mirbase.org/hairpin/MI0003776	0.285714	0.937837	1.91565	0.577323	0.238581	NaN			Comparision_stroke vs. epilepsy	hsa-miR-30b-5p	https://mirbase.org/hairpin/MI0000441	52.3333	-0.303373	-1.23403	0.590597	0.228709	0.807955			Comparision_stroke vs. stroke-epilepsy	hsa-miR-409-3p	https://mirbase.org/hairpin/MI0001735	28.5714	-0.450481	-1.3665	0.641442	0.192843	0.826744
Comparision_stroke-epilepsy vs. epilepsy	hsa-miR-28-5p	https://mirbase.org/hairpin/MI0000086	24.8571	0.497561	1.41182	0.578556	0.237654	0.933912			Comparision_stroke vs. epilepsy	hsa-miR-340-3p	https://mirbase.org/hairpin/MI0000802	1.44444	-0.700032	-1.62454	0.595174	0.225356	0.807955			Comparision_stroke vs. stroke-epilepsy	hsa-miR-26a-5p	https://mirbase.org/hairpin/MI0000083	2258	0.184858	1.13671	0.643261	0.191613	0.826744
Comparision_stroke-epilepsy vs. epilepsy	hsa-miR-148a-3p	https://mirbase.org/hairpin/MI0000253	624.222	-0.211786	-1.15812	0.579371	0.237043	0.933912			Comparision_stroke vs. epilepsy	hsa-miR-3200-3p	https://mirbase.org/hairpin/MI0014249	1.55556	-0.691945	-1.61546	0.598828	0.222698	0.807955			Comparision_stroke vs. stroke-epilepsy	hsa-miR-484	https://mirbase.org/hairpin/MI0002468	76.7143	-0.231954	-1.17442	0.644267	0.190934	0.826744
Comparision_stroke-epilepsy vs. epilepsy	hsa-miR-335-3p	https://mirbase.org/hairpin/MI0000816	3.42857	0.666082	1.58676	0.58616	0.231984	NaN			Comparision_stroke vs. epilepsy	hsa-miR-324-5p	https://mirbase.org/hairpin/MI0000813	1.88889	0.638808	1.55704	0.600288	0.22164	0.807955			Comparision_stroke vs. stroke-epilepsy	hsa-miR-26b-3p	https://mirbase.org/hairpin/MI0000084	7.57143	0.469624	1.38475	0.645242	0.190277	NaN
Comparision_stroke-epilepsy vs. epilepsy	hsa-miR-628-3p	https://mirbase.org/hairpin/MI0003642	1.28571	-0.628682	-1.54615	0.589487	0.229526	NaN			Comparision_stroke vs. epilepsy	hsa-miR-532-5p	https://mirbase.org/hairpin/MI0003205	45.4444	-0.295277	-1.22712	0.604014	0.218953	0.808599			Comparision_stroke vs. stroke-epilepsy	hsa-miR-146a-5p	https://mirbase.org/hairpin/MI0000477	258.143	0.378822	1.30028	0.64745	0.188793	0.826744
Comparision_stroke-epilepsy vs. epilepsy	hsa-miR-2110	https://mirbase.org/hairpin/MI0010629	0.428571	0.878962	1.83905	0.594225	0.226049	NaN			Comparision_stroke vs. epilepsy	hsa-miR-142-3p	https://mirbase.org/hairpin/MI0000458	29.8333	0.386432	1.30716	0.609293	0.215174	0.811304			Comparision_stroke vs. stroke-epilepsy	hsa-miR-30d-3p	https://mirbase.org/hairpin/MI0000255	2.66667	0.621116	1.53806	0.651331	0.186198	NaN
Comparision_stroke-epilepsy vs. epilepsy	hsa-miR-126-5p	https://mirbase.org/hairpin/MI0000471	60.7143	-0.245118	-1.18519	0.59478	0.225643	0.944651			Comparision_stroke vs. epilepsy	hsa-miR-454-3p	https://mirbase.org/hairpin/MI0003820	1.16667	0.682492	1.60491	0.614306	0.211615	0.813629			Comparision_stroke vs. stroke-epilepsy	hsa-miR-487b-3p	https://mirbase.org/hairpin/MI0003530	1.42857	-0.665445	-1.58606	0.655063	0.183717	NaN
Comparision_stroke-epilepsy vs. epilepsy	hsa-miR-130b-5p	https://mirbase.org/hairpin/MI0000748	5	-0.648983	-1.56806	0.597982	0.223312	NaN			Comparision_stroke vs. epilepsy	hsa-miR-134-5p	https://mirbase.org/hairpin/MI0000474	2.66667	0.596508	1.51205	0.621806	0.206345	0.818371			Comparision_stroke vs. stroke-epilepsy	hsa-miR-331-3p	https://mirbase.org/hairpin/MI0000812	1.42857	-0.531487	-1.44542	0.669307	0.174375	NaN
Comparision_stroke-epilepsy vs. epilepsy	hsa-miR-374a-3p	https://mirbase.org/hairpin/MI0000782	4.57143	0.640501	1.55887	0.604695	0.218464	NaN			Comparision_stroke vs. epilepsy	hsa-miR-125a-5p	https://mirbase.org/hairpin/MI0000469	36.6667	0.28834	1.22123	0.62446	0.204496	0.818371			Comparision_stroke vs. stroke-epilepsy	hsa-miR-185-3p	https://mirbase.org/hairpin/MI0000482	1.14286	-0.619003	-1.53581	0.678249	0.168611	NaN
Comparision_stroke-epilepsy vs. epilepsy	hsa-miR-331-3p	https://mirbase.org/hairpin/MI0000812	1.42857	0.546348	1.46038	0.622438	0.205904	NaN			Comparision_stroke vs. epilepsy	hsa-miR-1180-3p	https://mirbase.org/hairpin/MI0006273	0.666667	0.623555	1.54067	0.633112	0.198519	0.820618			Comparision_stroke vs. stroke-epilepsy	hsa-miR-140-3p	https://mirbase.org/hairpin/MI0000456	206.857	-0.208553	-1.15553	0.68763	0.162645	0.859516
Comparision_stroke-epilepsy vs. epilepsy	hsa-miR-146b-5p	https://mirbase.org/hairpin/MI0003129	97.8571	0.425246	1.3428	0.622953	0.205545	0.963852			Comparision_stroke vs. epilepsy	hsa-miR-181b-5p	https://mirbase.org/hairpin/MI0000270	43.6667	-0.249876	-1.1891	0.63584	0.196652	0.820618			Comparision_stroke vs. stroke-epilepsy	hsa-miR-28-5p	https://mirbase.org/hairpin/MI0000086	24.8571	-0.385247	-1.30608	0.693473	0.15897	NaN
Comparision_stroke-epilepsy vs. epilepsy	hsa-miR-4707-3p	https://mirbase.org/hairpin/MI0017340	0	-1.04872	-2.06869	0.62328	0.205317	NaN			Comparision_stroke vs. epilepsy	hsa-miR-183-5p	https://mirbase.org/hairpin/MI0000273	19.1667	0.582003	1.49693	0.636061	0.196501	0.820618			Comparision_stroke vs. stroke-epilepsy	hsa-miR-107	https://mirbase.org/hairpin/MI0000114	13.4286	-0.395438	-1.31534	0.696313	0.157196	NaN
Comparision_stroke-epilepsy vs. epilepsy	hsa-miR-185-5p	https://mirbase.org/hairpin/MI0000482	0	-1.04872	-2.06869	0.62328	0.205317	NaN			Comparision_stroke vs. epilepsy	hsa-miR-30a-5p	https://mirbase.org/hairpin/MI0000088	162.222	-0.229237	-1.17221	0.660812	0.179922	0.843899			Comparision_stroke vs. stroke-epilepsy	hsa-miR-21-5p	https://mirbase.org/hairpin/MI0000077	1197.29	-0.131817	-1.09567	0.700976	0.154297	0.859516
Comparision_stroke-epilepsy vs. epilepsy	hsa-miR-6780a-5p	https://mirbase.org/hairpin/MI0022625	0	-1.04872	-2.06869	0.62328	0.205317	NaN			Comparision_stroke vs. epilepsy	hsa-miR-15a-5p	https://mirbase.org/hairpin/MI0000069	8.66667	-0.349247	-1.2739	0.660885	0.179874	0.843899			Comparision_stroke vs. stroke-epilepsy	hsa-miR-181d-5p	https://mirbase.org/hairpin/MI0003139	1.66667	0.475556	1.39045	0.70409	0.152372	NaN
Comparision_stroke-epilepsy vs. epilepsy	hsa-miR-6513-5p	https://mirbase.org/hairpin/MI0022225	0	-1.04872	-2.06869	0.62328	0.205317	NaN			Comparision_stroke vs. epilepsy	hsa-miR-148b-5p	https://mirbase.org/hairpin/MI0000811	2.55556	-0.545784	-1.45981	0.673963	0.171364	0.856208			Comparision_stroke vs. stroke-epilepsy	hsa-miR-148b-3p	https://mirbase.org/hairpin/MI0000811	102.286	0.311899	1.24134	0.704182	0.152315	0.859516
Comparision_stroke-epilepsy vs. epilepsy	hsa-miR-188-5p	https://mirbase.org/hairpin/MI0000484	2.71429	-0.635349	-1.55331	0.624121	0.204731	NaN			Comparision_stroke vs. epilepsy	hsa-miR-136-3p	https://mirbase.org/hairpin/MI0000475	7	-0.344835	-1.27001	0.678998	0.168131	0.856949			Comparision_stroke vs. stroke-epilepsy	hsa-miR-1180-3p	https://mirbase.org/hairpin/MI0006273	2.71429	-0.496835	-1.41111	0.722527	0.141146	NaN
Comparision_stroke-epilepsy vs. epilepsy	hsa-miR-192-5p	https://mirbase.org/hairpin/MI0000234	55.7143	-0.263728	-1.20058	0.624719	0.204315	0.963852			Comparision_stroke vs. epilepsy	hsa-miR-30e-5p	https://mirbase.org/hairpin/MI0000749	1013.56	-0.135507	-1.09848	0.681429	0.166579	0.856949			Comparision_stroke vs. stroke-epilepsy	hsa-miR-30e-5p	https://mirbase.org/hairpin/MI0000749	1243	0.121165	1.08761	0.730856	0.136168	0.871732
Comparision_stroke-epilepsy vs. epilepsy	hsa-miR-598-3p	https://mirbase.org/hairpin/MI0003610	1	0.621335	1.5383	0.625529	0.203752	NaN			Comparision_stroke vs. epilepsy	hsa-miR-199b-5p	https://mirbase.org/hairpin/MI0000282	1.66667	-0.480794	-1.39551	0.693602	0.158889	0.865021			Comparision_stroke vs. stroke-epilepsy	hsa-let-7f-5p	https://mirbase.org/hairpin/MI0000067	1486.86	0.156074	1.11425	0.736166	0.133024	0.871732
Comparision_stroke-epilepsy vs. epilepsy	hsa-miR-133a-3p	https://mirbase.org/hairpin/MI0000450	8.14286	0.582487	1.49743	0.630563	0.200271	NaN			Comparision_stroke vs. epilepsy	hsa-miR-188-5p	https://mirbase.org/hairpin/MI0000484	2.44444	0.453242	1.36911	0.697484	0.156466	0.865021			Comparision_stroke vs. stroke-epilepsy	hsa-miR-3200-3p	https://mirbase.org/hairpin/MI0014249	1.14286	0.529739	1.44367	0.741835	0.129692	NaN
Comparision_stroke-epilepsy vs. epilepsy	hsa-miR-27b-5p	https://mirbase.org/hairpin/MI0000440	0	-1.04872	-2.06869	0.636935	0.195905	NaN			Comparision_stroke vs. epilepsy	hsa-miR-223-5p	https://mirbase.org/hairpin/MI0000300	2.83333	0.447509	1.36368	0.69827	0.155977	0.865021			Comparision_stroke vs. stroke-epilepsy	hsa-miR-877-5p	https://mirbase.org/hairpin/MI0005561	3.14286	-0.399834	-1.31936	0.741918	0.129644	NaN
Comparision_stroke-epilepsy vs. epilepsy	hsa-miR-4732-3p	https://mirbase.org/hairpin/MI0017369	0	-1.04872	-2.06869	0.637267	0.195679	NaN			Comparision_stroke vs. epilepsy	hsa-miR-98-5p	https://mirbase.org/hairpin/MI0000100	20.6667	-0.296704	-1.22834	0.702893	0.153111	0.866438			Comparision_stroke vs. stroke-epilepsy	hsa-miR-660-5p	https://mirbase.org/hairpin/MI0003684	42.2857	-0.187425	-1.13873	0.745698	0.127437	0.871732
Comparision_stroke-epilepsy vs. epilepsy	hsa-miR-493-3p	https://mirbase.org/hairpin/MI0003132	0	-1.04905	-2.06917	0.637464	0.195545	NaN			Comparision_stroke vs. epilepsy	hsa-miR-21-5p	https://mirbase.org/hairpin/MI0000077	993.333	-0.120697	-1.08726	0.707932	0.150009	0.86835			Comparision_stroke vs. stroke-epilepsy	hsa-miR-485-5p	https://mirbase.org/hairpin/MI0002469	0.5	0.487442	1.40196	0.748115	0.126032	NaN
Comparision_stroke-epilepsy vs. epilepsy	hsa-miR-1287-5p	https://mirbase.org/hairpin/MI0006349	0	-1.04905	-2.06917	0.638988	0.194508	NaN			Comparision_stroke vs. epilepsy	hsa-miR-204-5p	https://mirbase.org/hairpin/MI0000284	1.22222	-0.478861	-1.39364	0.714259	0.146144	0.871816			Comparision_stroke vs. stroke-epilepsy	hsa-miR-146b-3p	https://mirbase.org/hairpin/MI0003129	2.16667	0.429747	1.347	0.764824	0.116438	NaN
Comparision_stroke-epilepsy vs. epilepsy	hsa-miR-130a-3p	https://mirbase.org/hairpin/MI0000448	63.2222	-0.294002	-1.22604	0.640863	0.193235	0.967336			Comparision_stroke vs. epilepsy	hsa-miR-127-3p	https://mirbase.org/hairpin/MI0000472	37.8333	0.274723	1.20976	0.726733	0.138625	0.874619			Comparision_stroke vs. stroke-epilepsy	hsa-miR-374a-3p	https://mirbase.org/hairpin/MI0000782	4.57143	-0.388135	-1.3087	0.773078	0.111777	NaN
Comparision_stroke-epilepsy vs. epilepsy	hsa-miR-6837-3p	https://mirbase.org/hairpin/MI0022683	0	-1.05269	-2.07439	0.642924	0.19184	NaN			Comparision_stroke vs. epilepsy	hsa-miR-338-3p	https://mirbase.org/hairpin/MI0000814	2.77778	-0.425674	-1.3432	0.731889	0.135555	0.874619			Comparision_stroke vs. stroke-epilepsy	hsa-miR-196b-5p	https://mirbase.org/hairpin/MI0001150	0	0.682656	1.60509	0.799676	0.0970858	NaN
Comparision_stroke-epilepsy vs. epilepsy	hsa-miR-30c-1-3p	https://mirbase.org/hairpin/MI0000736	0	-1.04905	-2.06917	0.644078	0.191061	NaN			Comparision_stroke vs. epilepsy	hsa-miR-92a-3p	https://mirbase.org/hairpin/MI0000093	11668.6	0.116451	1.08407	0.733166	0.134797	0.874619			Comparision_stroke vs. stroke-epilepsy	hsa-miR-101-5p	https://mirbase.org/hairpin/MI0000103	0	0.683668	1.60622	0.79989	0.0969698	NaN
Comparision_stroke-epilepsy vs. epilepsy	hsa-miR-30b-5p	https://mirbase.org/hairpin/MI0000441	96.4286	0.257847	1.19569	0.644891	0.190514	0.967336			Comparision_stroke vs. epilepsy	hsa-let-7a-5p	https://mirbase.org/hairpin/MI0000060	363	0.159973	1.11727	0.733734	0.134461	0.874619			Comparision_stroke vs. stroke-epilepsy	hsa-miR-3605-3p	https://mirbase.org/hairpin/MI0015995	0	0.683668	1.60622	0.800364	0.0967124	NaN
Comparision_stroke-epilepsy vs. epilepsy	hsa-miR-92a-1-5p	https://mirbase.org/hairpin/MI0000093	0	-1.06056	-2.08575	0.646158	0.189662	NaN			Comparision_stroke vs. epilepsy	hsa-miR-454-5p	https://mirbase.org/hairpin/MI0003820	2.83333	0.373758	1.29572	0.736164	0.133025	0.874619			Comparision_stroke vs. stroke-epilepsy	hsa-miR-191-3p	https://mirbase.org/hairpin/MI0000465	0	0.65321	1.57266	0.800863	0.0964417	NaN
Comparision_stroke-epilepsy vs. epilepsy	hsa-miR-6862-3p	https://mirbase.org/hairpin/MI0022709	0	-1.06056	-2.08575	0.647764	0.188583	NaN			Comparision_stroke vs. epilepsy	hsa-miR-652-3p	https://mirbase.org/hairpin/MI0003667	1.5	-0.42393	-1.34158	0.73763	0.132161	0.874619			Comparision_stroke vs. stroke-epilepsy	hsa-miR-4454	https://mirbase.org/hairpin/MI0016800	0	0.713224	1.63946	0.800978	0.0963793	NaN
Comparision_stroke-epilepsy vs. epilepsy	hsa-miR-100-5p	https://mirbase.org/hairpin/MI0000102	0	-1.06794	-2.09644	0.655414	0.183484	NaN			Comparision_stroke vs. epilepsy	hsa-let-7f-5p	https://mirbase.org/hairpin/MI0000067	1222.83	0.130724	1.09484	0.764347	0.11671	0.897915			Comparision_stroke vs. stroke-epilepsy	hsa-miR-654-5p	https://mirbase.org/hairpin/MI0003676	0	0.686816	1.60973	0.8011	0.0963133	NaN
Comparision_stroke-epilepsy vs. epilepsy	hsa-miR-1976	https://mirbase.org/hairpin/MI0009986	1.28571	0.592995	1.50837	0.66381	0.177956	NaN			Comparision_stroke vs. epilepsy	hsa-miR-485-5p	https://mirbase.org/hairpin/MI0002469	0.666667	-0.381237	-1.30246	0.76449	0.116628	0.897915			Comparision_stroke vs. stroke-epilepsy	hsa-miR-4511	https://mirbase.org/hairpin/MI0016877	0	0.669572	1.5906	0.801496	0.0960985	NaN
Comparision_stroke-epilepsy vs. epilepsy	hsa-miR-107	https://mirbase.org/hairpin/MI0000114	13.4286	-0.381517	-1.30271	0.675917	0.170106	0.969081			Comparision_stroke vs. epilepsy	hsa-miR-431-3p	https://mirbase.org/hairpin/MI0001721	0.666667	0.349148	1.27381	0.770597	0.113173	0.900839			Comparision_stroke vs. stroke-epilepsy	hsa-let-7g-3p	https://mirbase.org/hairpin/MI0000433	0	0.65321	1.57266	0.801726	0.095974	NaN
Comparision_stroke-epilepsy vs. epilepsy	hsa-miR-342-3p	https://mirbase.org/hairpin/MI0000805	71.5714	-0.258239	-1.19602	0.678482	0.168462	0.969081			Comparision_stroke vs. epilepsy	hsa-miR-128-3p	https://mirbase.org/hairpin/MI0000447	8.5	0.243516	1.18387	0.780849	0.107433	0.908558			Comparision_stroke vs. stroke-epilepsy	hsa-miR-2115-3p	https://mirbase.org/hairpin/MI0010634	0	0.69207	1.6156	0.802042	0.0958027	NaN
Comparision_stroke-epilepsy vs. epilepsy	hsa-miR-181a-2-3p	https://mirbase.org/hairpin/MI0000269	7	-0.398129	-1.3178	0.6819	0.166279	NaN			Comparision_stroke vs. epilepsy	hsa-miR-29a-3p	https://mirbase.org/hairpin/MI0000087	23.2222	0.194985	1.14471	0.785055	0.1051	0.909203			Comparision_stroke vs. stroke-epilepsy	hsa-miR-5010-5p	https://mirbase.org/hairpin/MI0017878	0	0.692972	1.61661	0.802133	0.0957535	NaN
Comparision_stroke-epilepsy vs. epilepsy	hsa-miR-134-5p	https://mirbase.org/hairpin/MI0000474	3.14286	0.504049	1.41819	0.691492	0.160213	NaN			Comparision_stroke vs. epilepsy	hsa-miR-185-3p	https://mirbase.org/hairpin/MI0000482	0.666667	0.379766	1.30113	0.789384	0.102712	0.909985			Comparision_stroke vs. stroke-epilepsy	hsa-miR-576-5p	https://mirbase.org/hairpin/MI0003583	2.57143	-0.345721	-1.27079	0.802498	0.0955562	NaN
Comparision_stroke-epilepsy vs. epilepsy	hsa-miR-204-5p	https://mirbase.org/hairpin/MI0000284	1.22222	-0.535863	-1.44981	0.694467	0.158349	NaN			Comparision_stroke vs. epilepsy	hsa-miR-432-5p	https://mirbase.org/hairpin/MI0003133	2.66667	0.288455	1.22133	0.795909	0.0991366	0.913278			Comparision_stroke vs. stroke-epilepsy	hsa-miR-760	https://mirbase.org/hairpin/MI0005567	0	0.65321	1.57266	0.802618	0.0954912	NaN
Comparision_stroke-epilepsy vs. epilepsy	hsa-miR-24-3p	https://mirbase.org/hairpin/MI0000080	27.4286	-0.366915	-1.28959	0.709198	0.149233	0.969081			Comparision_stroke vs. epilepsy	hsa-miR-485-3p	https://mirbase.org/hairpin/MI0002469	0.666667	0.376947	1.29859	0.802525	0.0955416	0.916645			Comparision_stroke vs. stroke-epilepsy	hsa-miR-128-1-5p	https://mirbase.org/hairpin/MI0000447	0	0.660203	1.58031	0.80286	0.09536	NaN
Comparision_stroke-epilepsy vs. epilepsy	hsa-miR-142-5p	https://mirbase.org/hairpin/MI0000458	331.714	0.199491	1.14829	0.71637	0.144863	0.969081			Comparision_stroke vs. epilepsy	hsa-miR-221-3p	https://mirbase.org/hairpin/MI0000298	55.8333	0.16843	1.12383	0.80943	0.0918207	0.920311			Comparision_stroke vs. stroke-epilepsy	hsa-miR-152-3p	https://mirbase.org/hairpin/MI0000462	3.28571	0.292427	1.2247	0.802994	0.0952877	NaN
Comparision_stroke-epilepsy vs. epilepsy	hsa-miR-375-3p	https://mirbase.org/hairpin/MI0000783	77.5556	0.246612	1.18642	0.720109	0.142602	0.969081			Comparision_stroke vs. epilepsy	hsa-miR-30a-3p	https://mirbase.org/hairpin/MI0000088	2.55556	0.223432	1.16751	0.814731	0.0889857	0.922128			Comparision_stroke vs. stroke-epilepsy	hsa-miR-887-3p	https://mirbase.org/hairpin/MI0005562	0	0.668322	1.58922	0.803241	0.0951543	NaN
Comparision_stroke-epilepsy vs. epilepsy	hsa-miR-16-5p	https://mirbase.org/hairpin/MI0000070	13432.4	-0.171672	-1.12636	0.720328	0.14247	0.969081			Comparision_stroke vs. epilepsy	hsa-miR-335-5p	https://mirbase.org/hairpin/MI0000816	10.1111	0.201388	1.1498	0.82239	0.0849219	0.926585			Comparision_stroke vs. stroke-epilepsy	hsa-miR-1538	https://mirbase.org/hairpin/MI0007259	0	0.652858	1.57228	0.803445	0.0950438	NaN
Comparision_stroke-epilepsy vs. epilepsy	hsa-miR-363-3p	https://mirbase.org/hairpin/MI0000764	14.2857	-0.404613	-1.32373	0.720564	0.142327	0.969081			Comparision_stroke vs. epilepsy	hsa-miR-374a-3p	https://mirbase.org/hairpin/MI0000782	3	0.252366	1.19116	0.835212	0.0782033	0.932173			Comparision_stroke vs. stroke-epilepsy	hsa-miR-4433b-3p	https://mirbase.org/hairpin/MI0025511	0	0.65321	1.57266	0.803532	0.0949967	NaN
Comparision_stroke-epilepsy vs. epilepsy	hsa-miR-29c-3p	https://mirbase.org/hairpin/MI0000735	36.1429	-0.304483	-1.23498	0.721566	0.141724	0.969081			Comparision_stroke vs. epilepsy	hsa-miR-7706	https://mirbase.org/hairpin/MI0025242	3	0.186345	1.13788	0.843111	0.0741151	0.932173			Comparision_stroke vs. stroke-epilepsy	hsa-miR-494-3p	https://mirbase.org/hairpin/MI0003134	0	0.695855	1.61984	0.80397	0.0947601	NaN
Comparision_stroke-epilepsy vs. epilepsy	hsa-miR-1307-5p	https://mirbase.org/hairpin/MI0006444	21.2222	0.280827	1.21489	0.72681	0.138579	0.969081			Comparision_stroke vs. epilepsy	hsa-miR-370-3p	https://mirbase.org/hairpin/MI0000778	0.666667	0.240146	1.18111	0.844787	0.0732529	0.932173			Comparision_stroke vs. stroke-epilepsy	hsa-miR-548l	https://mirbase.org/hairpin/MI0006361	0	0.65321	1.57266	0.804151	0.0946624	NaN
Comparision_stroke-epilepsy vs. epilepsy	hsa-miR-106a-5p	https://mirbase.org/hairpin/MI0000113	2.14286	0.341492	1.26707	0.758881	0.119826	NaN			Comparision_stroke vs. epilepsy	hsa-miR-548ad-5p	https://mirbase.org/hairpin/MI0016770	0	-0.416999	-1.33515	0.846331	0.0724597	NaN			Comparision_stroke vs. stroke-epilepsy	hsa-miR-193b-3p	https://mirbase.org/hairpin/MI0003137	0	0.635704	1.5537	0.804183	0.0946449	NaN
Comparision_stroke-epilepsy vs. epilepsy	hsa-miR-361-5p	https://mirbase.org/hairpin/MI0000760	10	0.2526	1.19135	0.758917	0.119806	NaN			Comparision_stroke vs. epilepsy	hsa-miR-766-3p	https://mirbase.org/hairpin/MI0003836	0	-0.416999	-1.33515	0.846331	0.0724597	NaN			Comparision_stroke vs. stroke-epilepsy	hsa-miR-17-5p	https://mirbase.org/hairpin/MI0000071	25.5714	-0.241289	-1.18205	0.804188	0.0946425	NaN
Comparision_stroke-epilepsy vs. epilepsy	hsa-miR-20a-5p	https://mirbase.org/hairpin/MI0000076	19.4286	0.239965	1.18096	0.767244	0.115067	0.980374			Comparision_stroke vs. epilepsy	hsa-miR-433-3p	https://mirbase.org/hairpin/MI0001723	0	-0.416999	-1.33515	0.846331	0.0724597	NaN			Comparision_stroke vs. stroke-epilepsy	hsa-miR-214-3p	https://mirbase.org/hairpin/MI0000290	0	0.65321	1.57266	0.804483	0.0944832	NaN
Comparision_stroke-epilepsy vs. epilepsy	hsa-miR-671-3p	https://mirbase.org/hairpin/MI0003760	1.42857	0.39505	1.31499	0.770868	0.11302	NaN			Comparision_stroke vs. epilepsy	hsa-miR-548u	https://mirbase.org/hairpin/MI0014168	0	-0.416999	-1.33515	0.846331	0.0724597	NaN			Comparision_stroke vs. stroke-epilepsy	hsa-miR-664a-5p	https://mirbase.org/hairpin/MI0006442	0	0.65321	1.57266	0.804494	0.0944772	NaN
Comparision_stroke-epilepsy vs. epilepsy	hsa-miR-181b-5p	https://mirbase.org/hairpin/MI0000270	48.2857	-0.153305	-1.11211	0.774238	0.111125	0.980374			Comparision_stroke vs. epilepsy	hsa-miR-324-3p	https://mirbase.org/hairpin/MI0000813	0	-0.416999	-1.33515	0.846331	0.0724597	NaN			Comparision_stroke vs. stroke-epilepsy	hsa-miR-323a-3p	https://mirbase.org/hairpin/MI0000807	0	0.699854	1.62434	0.804521	0.0944625	NaN
Comparision_stroke-epilepsy vs. epilepsy	hsa-let-7a-5p	https://mirbase.org/hairpin/MI0000060	469.571	0.129445	1.09387	0.777502	0.109299	0.980374			Comparision_stroke vs. epilepsy	hsa-miR-4746-5p	https://mirbase.org/hairpin/MI0017385	0	-0.416999	-1.33515	0.846331	0.0724597	NaN			Comparision_stroke vs. stroke-epilepsy	hsa-miR-378h	https://mirbase.org/hairpin/MI0016808	0	0.635704	1.5537	0.804773	0.0943266	NaN
Comparision_stroke-epilepsy vs. epilepsy	hsa-miR-590-3p	https://mirbase.org/hairpin/MI0003602	0.428571	-0.361799	-1.28503	0.78249	0.106521	NaN			Comparision_stroke vs. epilepsy	hsa-miR-6511a-3p	https://mirbase.org/hairpin/MI0022223	0	-0.416999	-1.33515	0.846331	0.0724597	NaN			Comparision_stroke vs. stroke-epilepsy	hsa-miR-7-5p	https://mirbase.org/hairpin/MI0000263	0	0.635704	1.5537	0.805327	0.0940277	NaN
Comparision_stroke-epilepsy vs. epilepsy	hsa-miR-199b-5p	https://mirbase.org/hairpin/MI0000282	1.71429	-0.344232	-1.26947	0.784111	0.105622	NaN			Comparision_stroke vs. epilepsy	hsa-miR-30b-3p	https://mirbase.org/hairpin/MI0000441	0	-0.416999	-1.33515	0.846331	0.0724597	NaN			Comparision_stroke vs. stroke-epilepsy	hsa-miR-214-5p	https://mirbase.org/hairpin/MI0000290	0	0.640845	1.55924	0.805423	0.0939757	NaN
Comparision_stroke-epilepsy vs. epilepsy	hsa-miR-15a-5p	https://mirbase.org/hairpin/MI0000069	18.7143	0.216375	1.16181	0.787589	0.1037	0.980374			Comparision_stroke vs. epilepsy	hsa-miR-150-3p	https://mirbase.org/hairpin/MI0000479	0	-0.416999	-1.33515	0.846331	0.0724597	NaN			Comparision_stroke vs. stroke-epilepsy	hsa-miR-3065-3p	https://mirbase.org/hairpin/MI0014228	0	0.664167	1.58465	0.806327	0.0934887	NaN
Comparision_stroke-epilepsy vs. epilepsy	hsa-miR-338-3p	https://mirbase.org/hairpin/MI0000814	4.14286	-0.345163	-1.27029	0.789542	0.102625	NaN			Comparision_stroke vs. epilepsy	hsa-miR-374b-3p	https://mirbase.org/hairpin/MI0005566	0	-0.416999	-1.33515	0.846331	0.0724597	NaN			Comparision_stroke vs. stroke-epilepsy	hsa-miR-4677-3p	https://mirbase.org/hairpin/MI0017308	0	0.664167	1.58465	0.807015	0.0931184	NaN
Comparision_stroke-epilepsy vs. epilepsy	hsa-miR-152-3p	https://mirbase.org/hairpin/MI0000462	3.28571	-0.280581	-1.21468	0.794345	0.0999908	NaN			Comparision_stroke vs. epilepsy	hsa-miR-589-3p	https://mirbase.org/hairpin/MI0003599	0	-0.416999	-1.33515	0.846331	0.0724597	NaN			Comparision_stroke vs. stroke-epilepsy	hsa-miR-376a-5p	https://mirbase.org/hairpin/MI0000784	0	0.664167	1.58465	0.807161	0.0930399	NaN
Comparision_stroke-epilepsy vs. epilepsy	hsa-miR-625-3p	https://mirbase.org/hairpin/MI0003639	0.444444	-0.317478	-1.24615	0.807604	0.0928017	NaN			Comparision_stroke vs. epilepsy	hsa-miR-200b-3p	https://mirbase.org/hairpin/MI0000342	0	-0.416999	-1.33515	0.846331	0.0724597	NaN			Comparision_stroke vs. stroke-epilepsy	hsa-miR-548k	https://mirbase.org/hairpin/MI0006354	1.71429	-0.263777	-1.20062	0.810132	0.0914441	NaN
Comparision_stroke-epilepsy vs. epilepsy	hsa-miR-4433b-5p	https://mirbase.org/hairpin/MI0025511	4.71429	0.291284	1.22373	0.812705	0.0900673	NaN			Comparision_stroke vs. epilepsy	hsa-miR-190a-5p	https://mirbase.org/hairpin/MI0000486	0	-0.416439	-1.33463	0.84674	0.07225	NaN			Comparision_stroke vs. stroke-epilepsy	hsa-miR-421	https://mirbase.org/hairpin/MI0003685	24	-0.152756	-1.11169	0.81177	0.0905669	0.935791
Comparision_stroke-epilepsy vs. epilepsy	hsa-miR-423-3p	https://mirbase.org/hairpin/MI0001445	355.286	-0.0916688	-1.0656	0.825466	0.0833008	0.980374			Comparision_stroke vs. epilepsy	hsa-miR-2110	https://mirbase.org/hairpin/MI0010629	0	-0.416751	-1.33492	0.84714	0.0720449	NaN			Comparision_stroke vs. stroke-epilepsy	hsa-miR-335-5p	https://mirbase.org/hairpin/MI0000816	16.7143	0.239779	1.18081	0.812073	0.0904048	NaN
Comparision_stroke-epilepsy vs. epilepsy	hsa-miR-98-5p	https://mirbase.org/hairpin/MI0000100	34.1429	0.164857	1.12105	0.832719	0.0795017	0.980374			Comparision_stroke vs. epilepsy	hsa-let-7c-5p	https://mirbase.org/hairpin/MI0000064	8.11111	-0.113342	-1.08173	0.847812	0.0717004	0.932173			Comparision_stroke vs. stroke-epilepsy	hsa-miR-24-3p	https://mirbase.org/hairpin/MI0000080	27.4286	-0.247412	-1.18708	0.81935	0.0865307	NaN
Comparision_stroke-epilepsy vs. epilepsy	hsa-miR-199a-3p	https://mirbase.org/hairpin/MI0000242	86.1429	-0.124519	-1.09014	0.833425	0.0791336	0.980374			Comparision_stroke vs. epilepsy	hsa-miR-330-3p	https://mirbase.org/hairpin/MI0000803	0	-0.417119	-1.33526	0.848202	0.0715005	0.932173			Comparision_stroke vs. stroke-epilepsy	hsa-miR-93-5p	https://mirbase.org/hairpin/MI0000095	148.714	0.119308	1.08621	0.823848	0.0841527	0.936704
Comparision_stroke-epilepsy vs. epilepsy	hsa-miR-654-3p	https://mirbase.org/hairpin/MI0003676	0.428571	-0.273821	-1.20901	0.8374	0.0770673	NaN			Comparision_stroke vs. epilepsy	hsa-miR-3688-3p	https://mirbase.org/hairpin/MI0016089	0	-0.417119	-1.33526	0.85071	0.0702183	NaN			Comparision_stroke vs. stroke-epilepsy	hsa-miR-181c-3p	https://mirbase.org/hairpin/MI0000271	5.85714	-0.253055	-1.19173	0.839929	0.0757573	NaN
Comparision_stroke-epilepsy vs. epilepsy	hsa-miR-151a-5p	https://mirbase.org/hairpin/MI0000809	109.429	0.116148	1.08384	0.856207	0.0674213	0.980374			Comparision_stroke vs. epilepsy	hsa-miR-548o-3p	https://mirbase.org/hairpin/MI0006402	0	-0.417119	-1.33526	0.850744	0.0702009	NaN			Comparision_stroke vs. stroke-epilepsy	hsa-miR-345-5p	https://mirbase.org/hairpin/MI0000825	13.1429	0.1477	1.1078	0.841248	0.0750758	NaN
Comparision_stroke-epilepsy vs. epilepsy	hsa-miR-425-3p	https://mirbase.org/hairpin/MI0001448	5	-0.167318	-1.12297	0.870624	0.0601694	NaN			Comparision_stroke vs. epilepsy	hsa-miR-377-5p	https://mirbase.org/hairpin/MI0000785	0	-0.413207	-1.33164	0.850843	0.0701504	NaN			Comparision_stroke vs. stroke-epilepsy	hsa-miR-10399-3p	https://mirbase.org/hairpin/MI0033423	0.571429	0.310847	1.24044	0.842618	0.0743693	NaN
Comparision_stroke-epilepsy vs. epilepsy	hsa-miR-3135b	https://mirbase.org/hairpin/MI0016809	17.1429	-0.146718	-1.10705	0.878432	0.0562918	0.980374			Comparision_stroke vs. epilepsy	hsa-let-7e-3p	https://mirbase.org/hairpin/MI0000066	0	-0.417119	-1.33526	0.850935	0.0701038	NaN			Comparision_stroke vs. stroke-epilepsy	hsa-miR-31-5p	https://mirbase.org/hairpin/MI0000089	1.14286	0.272127	1.20759	0.847633	0.0717923	NaN
Comparision_stroke-epilepsy vs. epilepsy	hsa-miR-744-5p	https://mirbase.org/hairpin/MI0005559	29.1429	-0.11638	-1.08401	0.881742	0.0546584	0.980374			Comparision_stroke vs. epilepsy	hsa-miR-99a-3p	https://mirbase.org/hairpin/MI0000101	0	-0.413207	-1.33164	0.851532	0.069799	NaN			Comparision_stroke vs. stroke-epilepsy	hsa-miR-181a-3p	https://mirbase.org/hairpin/MI0000289	3	-0.193721	-1.14371	0.863662	0.0636562	NaN
Comparision_stroke-epilepsy vs. epilepsy	hsa-miR-484	https://mirbase.org/hairpin/MI0002468	76.7143	-0.0673363	-1.04778	0.883085	0.0539977	0.980374			Comparision_stroke vs. epilepsy	hsa-miR-6803-3p	https://mirbase.org/hairpin/MI0022648	0	-0.413207	-1.33164	0.852202	0.0694575	NaN			Comparision_stroke vs. stroke-epilepsy	hsa-miR-181b-5p	https://mirbase.org/hairpin/MI0000270	48.2857	-0.0965707	-1.06923	0.868998	0.0609814	0.974687
Comparision_stroke-epilepsy vs. epilepsy	hsa-miR-125b-5p	https://mirbase.org/hairpin/MI0000446	1.57143	-0.177325	-1.13079	0.886999	0.0520768	NaN			Comparision_stroke vs. epilepsy	hsa-miR-145-5p	https://mirbase.org/hairpin/MI0000461	0	-0.414212	-1.33257	0.854524	0.0682755	0.932173			Comparision_stroke vs. stroke-epilepsy	hsa-miR-29a-3p	https://mirbase.org/hairpin/MI0000087	60.4286	0.115226	1.08314	0.883948	0.0535732	0.978236
Comparision_stroke-epilepsy vs. epilepsy	hsa-miR-93-3p	https://mirbase.org/hairpin/MI0000095	3.28571	-0.180458	-1.13324	0.887405	0.0518781	NaN			Comparision_stroke vs. epilepsy	hsa-miR-487a-3p	https://mirbase.org/hairpin/MI0002471	0	-0.401926	-1.32127	0.858275	0.0663737	NaN			Comparision_stroke vs. stroke-epilepsy	hsa-miR-24-2-5p	https://mirbase.org/hairpin/MI0000081	1.85714	-0.1536	-1.11234	0.895655	0.0478591	NaN
Comparision_stroke-epilepsy vs. epilepsy	hsa-miR-148b-3p	https://mirbase.org/hairpin/MI0000811	102.286	0.102943	1.07396	0.89089	0.0501762	0.980374			Comparision_stroke vs. epilepsy	hsa-miR-15b-3p	https://mirbase.org/hairpin/MI0000438	0	-0.399203	-1.31878	0.859257	0.0658769	0.932173			Comparision_stroke vs. stroke-epilepsy	hsa-miR-301a-3p	https://mirbase.org/hairpin/MI0000745	19.1429	-0.138023	-1.1004	0.897378	0.0470247	NaN
Comparision_stroke-epilepsy vs. epilepsy	hsa-miR-361-3p	https://mirbase.org/hairpin/MI0000760	12.7143	-0.0946073	-1.06777	0.891675	0.0497936	NaN			Comparision_stroke vs. epilepsy	hsa-miR-184	https://mirbase.org/hairpin/MI0000481	0	-0.401926	-1.32127	0.859643	0.0656817	NaN			Comparision_stroke vs. stroke-epilepsy	hsa-miR-330-5p	https://mirbase.org/hairpin/MI0000803	1.14286	-0.172765	-1.12722	0.900371	0.0455783	NaN
Comparision_stroke-epilepsy vs. epilepsy	hsa-miR-15b-5p	https://mirbase.org/hairpin/MI0000438	13.8571	-0.0874769	-1.06251	0.90632	0.0427183	0.980374			Comparision_stroke vs. epilepsy	hsa-miR-155-5p	https://mirbase.org/hairpin/MI0000681	5.11111	0.173635	1.1279	0.859789	0.0656082	0.932173			Comparision_stroke vs. stroke-epilepsy	hsa-miR-30c-5p	https://mirbase.org/hairpin/MI0000254	129.714	0.0979504	1.07025	0.907775	0.0420216	0.988509
Comparision_stroke-epilepsy vs. epilepsy	hsa-let-7d-5p	https://mirbase.org/hairpin/MI0000065	81.1429	-0.0668279	-1.04741	0.908072	0.0418796	0.980374			Comparision_stroke vs. epilepsy	hsa-miR-20b-5p	https://mirbase.org/hairpin/MI0001519	0	-0.395643	-1.31553	0.861043	0.064975	0.932173			Comparision_stroke vs. stroke-epilepsy	hsa-miR-4446-3p	https://mirbase.org/hairpin/MI0016789	2.5	0.154365	1.11293	0.909501	0.0411966	NaN
Comparision_stroke-epilepsy vs. epilepsy	hsa-miR-505-3p	https://mirbase.org/hairpin/MI0003190	0.714286	0.143474	1.10456	0.910612	0.0406667	NaN			Comparision_stroke vs. epilepsy	hsa-miR-208b-3p	https://mirbase.org/hairpin/MI0005570	0	-0.389594	-1.31002	0.863501	0.063737	NaN			Comparision_stroke vs. stroke-epilepsy	hsa-miR-199b-5p	https://mirbase.org/hairpin/MI0000282	1.71429	-0.136563	-1.09928	0.92308	0.0347604	NaN
Comparision_stroke-epilepsy vs. epilepsy	hsa-miR-197-3p	https://mirbase.org/hairpin/MI0000239	15.4286	0.0836039	1.05966	0.911761	0.0401188	0.980374			Comparision_stroke vs. epilepsy	hsa-miR-450a-5p	https://mirbase.org/hairpin/MI0001652	0	-0.385534	-1.30634	0.865621	0.0626723	0.933072			Comparision_stroke vs. stroke-epilepsy	hsa-miR-106b-3p	https://mirbase.org/hairpin/MI0000734	33.8571	0.0617886	1.04376	0.924844	0.0339317	0.988509
Comparision_stroke-epilepsy vs. epilepsy	hsa-miR-29a-3p	https://mirbase.org/hairpin/MI0000087	60.4286	0.0797587	1.05684	0.912351	0.0398382	0.980374			Comparision_stroke vs. epilepsy	hsa-miR-584-5p	https://mirbase.org/hairpin/MI0003591	15.6667	-0.184272	-1.13624	0.873779	0.0585986	0.934801			Comparision_stroke vs. stroke-epilepsy	hsa-miR-1285-3p	https://mirbase.org/hairpin/MI0006346	1.14286	-0.150378	-1.10986	0.930222	0.0314133	NaN
Comparision_stroke-epilepsy vs. epilepsy	hsa-miR-4772-5p	https://mirbase.org/hairpin/MI0017414	0.571429	-0.103605	-1.07445	0.937167	0.0281832	NaN			Comparision_stroke vs. epilepsy	hsa-miR-486-3p	https://mirbase.org/hairpin/MI0002470	3.11111	-0.185569	-1.13727	0.874733	0.0581245	0.934801			Comparision_stroke vs. stroke-epilepsy	hsa-miR-134-5p	https://mirbase.org/hairpin/MI0000474	3.14286	0.0924593	1.06619	0.945676	0.0242577	NaN
Comparision_stroke-epilepsy vs. epilepsy	hsa-miR-874-3p	https://mirbase.org/hairpin/MI0005532	0.428571	-0.095367	-1.06834	0.942088	0.0259083	NaN			Comparision_stroke vs. epilepsy	hsa-miR-132-3p	https://mirbase.org/hairpin/MI0000449	10.5556	0.112655	1.08122	0.879628	0.0557009	0.936014			Comparision_stroke vs. stroke-epilepsy	hsa-miR-301b-3p	https://mirbase.org/hairpin/MI0005568	2.57143	-0.0770416	-1.05485	0.947533	0.0234054	NaN
Comparision_stroke-epilepsy vs. epilepsy	hsa-let-7f-5p	https://mirbase.org/hairpin/MI0000067	1486.86	-0.02535	-1.01773	0.951914	0.0214023	0.980374			Comparision_stroke vs. epilepsy	hsa-miR-6876-5p	https://mirbase.org/hairpin/MI0022723	0	-0.354463	-1.27851	0.881189	0.054931	NaN			Comparision_stroke vs. stroke-epilepsy	hsa-let-7a-5p	https://mirbase.org/hairpin/MI0000060	469.571	0.0305272	1.02139	0.951654	0.021521	0.988509
Comparision_stroke-epilepsy vs. epilepsy	hsa-let-7e-5p	https://mirbase.org/hairpin/MI0000066	19.1429	-0.0487909	-1.0344	0.952039	0.0213453	0.980374			Comparision_stroke vs. epilepsy	hsa-miR-99b-3p	https://mirbase.org/hairpin/MI0000746	0	-0.347861	-1.27267	0.884102	0.0534977	NaN			Comparision_stroke vs. stroke-epilepsy	hsa-miR-338-3p	https://mirbase.org/hairpin/MI0000814	4.14286	-0.0805112	-1.05739	0.955069	0.0199655	NaN
Comparision_stroke-epilepsy vs. epilepsy	hsa-miR-1246	https://mirbase.org/hairpin/MI0006381	1.85714	0.0667286	1.04734	0.952672	0.0210567	NaN			Comparision_stroke vs. epilepsy	hsa-miR-425-3p	https://mirbase.org/hairpin/MI0001448	3.55556	-0.141825	-1.1033	0.88537	0.0528751	0.937501			Comparision_stroke vs. stroke-epilepsy	hsa-miR-223-3p	https://mirbase.org/hairpin/MI0000300	138.143	-0.0419324	-1.02949	0.95923	0.018077	0.988509
Comparision_stroke-epilepsy vs. epilepsy	hsa-miR-191-5p	https://mirbase.org/hairpin/MI0000465	1583.57	-0.0297616	-1.02084	0.954028	0.0204387	0.980374			Comparision_stroke vs. epilepsy	hsa-miR-942-5p	https://mirbase.org/hairpin/MI0005767	2.33333	0.176897	1.13045	0.888555	0.0513156	0.937501			Comparision_stroke vs. stroke-epilepsy	hsa-miR-1843	https://mirbase.org/hairpin/MI0032314	1.57143	0.0732488	1.05208	0.959873	0.017786	NaN
Comparision_stroke-epilepsy vs. epilepsy	hsa-miR-328-3p	https://mirbase.org/hairpin/MI0000804	8.85714	-0.0662695	-1.04701	0.955459	0.0197882	NaN			Comparision_stroke vs. epilepsy	hsa-let-7a-3p	https://mirbase.org/hairpin/MI0000060	2	-0.147714	-1.10781	0.892824	0.0492339	0.938031			Comparision_stroke vs. stroke-epilepsy	hsa-miR-204-5p	https://mirbase.org/hairpin/MI0000284	1	0.0570025	1.0403	0.970367	0.0130639	NaN
Comparision_stroke-epilepsy vs. epilepsy	hsa-miR-23a-3p	https://mirbase.org/hairpin/MI0000079	23.4286	-0.0563525	-1.03983	0.957623	0.0188054	0.980374			Comparision_stroke vs. epilepsy	hsa-miR-28-5p	https://mirbase.org/hairpin/MI0000086	12.1667	0.112314	1.08096	0.899134	0.0461757	0.94069			Comparision_stroke vs. stroke-epilepsy	hsa-miR-26b-5p	https://mirbase.org/hairpin/MI0000084	238.286	-0.0214952	-1.01501	0.972016	0.0123265	0.988509
Comparision_stroke-epilepsy vs. epilepsy	hsa-miR-425-5p	https://mirbase.org/hairpin/MI0001448	343	-0.0257673	-1.01802	0.958023	0.018624	0.980374			Comparision_stroke vs. epilepsy	hsa-miR-3614-5p	https://mirbase.org/hairpin/MI0016004	2.33333	0.111615	1.08044	0.922277	0.0351386	0.960866			Comparision_stroke vs. stroke-epilepsy	hsa-let-7i-5p	https://mirbase.org/hairpin/MI0000434	738.714	-0.0134051	-1.00933	0.973579	0.011629	0.988509
Comparision_stroke-epilepsy vs. epilepsy	hsa-miR-130b-3p	https://mirbase.org/hairpin/MI0000748	14	-0.0512976	-1.0362	0.958755	0.0182923	0.980374			Comparision_stroke vs. epilepsy	hsa-miR-195-5p	https://mirbase.org/hairpin/MI0000489	0.777778	0.0776439	1.05529	0.952282	0.0212346	0.986717			Comparision_stroke vs. stroke-epilepsy	hsa-miR-199a-5p	https://mirbase.org/hairpin/MI0000242	7.14286	-0.0320543	-1.02247	0.976601	0.0102827	NaN
Comparision_stroke-epilepsy vs. epilepsy	hsa-miR-493-5p	https://mirbase.org/hairpin/MI0003132	0.857143	-0.0651311	-1.04618	0.9591	0.0181361	NaN			Comparision_stroke vs. epilepsy	hsa-miR-224-5p	https://mirbase.org/hairpin/MI0000301	4.44444	-0.0485773	-1.03424	0.962297	0.0166909	0.986717			Comparision_stroke vs. stroke-epilepsy	hsa-miR-335-3p	https://mirbase.org/hairpin/MI0000816	3.42857	0.0374288	1.02628	0.977023	0.0100951	NaN
Comparision_stroke-epilepsy vs. epilepsy	hsa-miR-27b-3p	https://mirbase.org/hairpin/MI0000440	62.8571	-0.0289294	-1.02025	0.963553	0.0161245	0.980374			Comparision_stroke vs. epilepsy	hsa-miR-30e-3p	https://mirbase.org/hairpin/MI0000749	24.5	-0.0291848	-1.02044	0.962787	0.0164696	0.986717			Comparision_stroke vs. stroke-epilepsy	hsa-miR-16-2-3p	https://mirbase.org/hairpin/MI0000115	17.7143	0.0285589	1.01999	0.977934	0.00969024	NaN
Comparision_stroke-epilepsy vs. epilepsy	hsa-miR-335-5p	https://mirbase.org/hairpin/MI0000816	16.7143	-0.0383908	-1.02697	0.967047	0.0145525	0.980374			Comparision_stroke vs. epilepsy	hsa-miR-423-5p	https://mirbase.org/hairpin/MI0001445	1230	0.0154989	1.0108	0.963054	0.0163494	0.986717			Comparision_stroke vs. stroke-epilepsy	hsa-miR-582-3p	https://mirbase.org/hairpin/MI0003589	2.42857	0.0321752	1.02255	0.980431	0.00858315	NaN
Comparision_stroke-epilepsy vs. epilepsy	hsa-miR-21-5p	https://mirbase.org/hairpin/MI0000077	1197.29	0.0111204	1.00774	0.971536	0.0125413	0.980374			Comparision_stroke vs. epilepsy	hsa-miR-199a-5p	https://mirbase.org/hairpin/MI0000242	5.33333	-0.0390215	-1.02742	0.967702	0.0142585	0.986717			Comparision_stroke vs. stroke-epilepsy	hsa-miR-425-3p	https://mirbase.org/hairpin/MI0001448	5	0.0254924	1.01783	0.981911	0.00792803	NaN
Comparision_stroke-epilepsy vs. epilepsy	hsa-miR-222-3p	https://mirbase.org/hairpin/MI0000299	31.4286	-0.0204825	-1.0143	0.972336	0.0121838	0.980374			Comparision_stroke vs. epilepsy	hsa-let-7e-5p	https://mirbase.org/hairpin/MI0000066	12.5	-0.0287558	-1.02013	0.970866	0.0128406	0.986717			Comparision_stroke vs. stroke-epilepsy	hsa-let-7e-5p	https://mirbase.org/hairpin/MI0000066	19.1429	0.020035	1.01398	0.981935	0.00791742	NaN
Comparision_stroke-epilepsy vs. epilepsy	hsa-miR-5683	https://mirbase.org/hairpin/MI0019284	1.57143	-0.0430027	-1.03026	0.977646	0.00981849	NaN			Comparision_stroke vs. epilepsy	hsa-let-7b-5p	https://mirbase.org/hairpin/MI0000063	177.333	0.009933	1.00691	0.983904	0.00704717	0.994597			Comparision_stroke vs. stroke-epilepsy	hsa-miR-30d-5p	https://mirbase.org/hairpin/MI0000255	852.571	0.008417	1.00585	0.983845	0.00707337	0.988509
Comparision_stroke-epilepsy vs. epilepsy	hsa-let-7d-3p	https://mirbase.org/hairpin/MI0000065	63.7143	-0.0109856	-1.00764	0.980374	0.00860801	0.980374			Comparision_stroke vs. epilepsy	hsa-miR-331-3p	https://mirbase.org/hairpin/MI0000812	0.666667	0.0148607	1.01035	0.98973	0.00448325	0.994597			Comparision_stroke vs. stroke-epilepsy	hsa-miR-4662a-5p	https://mirbase.org/hairpin/MI0017290	1	-0.0208187	-1.01454	0.987131	0.00562519	NaN
Comparision_stroke-epilepsy vs. epilepsy	hsa-miR-340-3p	https://mirbase.org/hairpin/MI0000802	2.42857	0.0251685	1.0176	0.984514	0.00677793	NaN			Comparision_stroke vs. epilepsy	hsa-miR-152-3p	https://mirbase.org/hairpin/MI0000462	2.77778	0.0118451	1.00824	0.990623	0.00409156	0.994597			Comparision_stroke vs. stroke-epilepsy	hsa-miR-143-3p	https://mirbase.org/hairpin/MI0000459	126.667	0.009574	1.00666	0.988509	0.00501917	0.988509
Comparision_stroke-epilepsy vs. epilepsy	hsa-miR-199a-5p	https://mirbase.org/hairpin/MI0000242	7.14286	-0.006967	-1.00484	0.994446	0.00241885	NaN			Comparision_stroke vs. epilepsy	hsa-miR-574-3p	https://mirbase.org/hairpin/MI0003581	1.66667	0.009538	1.00663	0.994597	0.00235282	0.994597			Comparision_stroke vs. stroke-epilepsy	hsa-miR-21-3p	https://mirbase.org/hairpin/MI0000077	6	0.003793	1.00263	0.997073	0.00127302	NaN
Comparision_stroke-epilepsy vs. epilepsy	hsa-miR-548ap-3p	https://mirbase.org/hairpin/MI0017875	0	NaN	NaN	NaN		NaN			Comparision_stroke vs. epilepsy	hsa-miR-548ap-3p	https://mirbase.org/hairpin/MI0017875	0	NaN	NaN	NaN		NaN			Comparision_stroke vs. stroke-epilepsy	hsa-miR-548ap-3p	https://mirbase.org/hairpin/MI0017875	0	NaN	NaN	NaN		NaN
Comparision_stroke-epilepsy vs. epilepsy	hsa-miR-548t-3p	https://mirbase.org/hairpin/MI0014164	0	NaN	NaN	NaN		NaN			Comparision_stroke vs. epilepsy	hsa-miR-548t-3p	https://mirbase.org/hairpin/MI0014164	0	NaN	NaN	NaN		NaN			Comparision_stroke vs. stroke-epilepsy	hsa-miR-548t-3p	https://mirbase.org/hairpin/MI0014164	0	NaN	NaN	NaN		NaN
Comparision_stroke-epilepsy vs. epilepsy	hsa-miR-548e-3p	https://mirbase.org/hairpin/MI0006344	0	NaN	NaN	NaN		NaN			Comparision_stroke vs. epilepsy	hsa-miR-548e-3p	https://mirbase.org/hairpin/MI0006344	0	NaN	NaN	NaN		NaN			Comparision_stroke vs. stroke-epilepsy	hsa-miR-548e-3p	https://mirbase.org/hairpin/MI0006344	0	NaN	NaN	NaN		NaN
Comparision_stroke-epilepsy vs. epilepsy	hsa-miR-548az-3p	https://mirbase.org/hairpin/MI0022212	0	NaN	NaN	NaN		NaN			Comparision_stroke vs. epilepsy	hsa-miR-548az-3p	https://mirbase.org/hairpin/MI0022212	0	NaN	NaN	NaN		NaN			Comparision_stroke vs. stroke-epilepsy	hsa-miR-548az-3p	https://mirbase.org/hairpin/MI0022212	0	NaN	NaN	NaN		NaN
Comparision_stroke-epilepsy vs. epilepsy	hsa-miR-548f-3p	https://mirbase.org/hairpin/MI0006374	0	NaN	NaN	NaN		NaN			Comparision_stroke vs. epilepsy	hsa-miR-548f-3p	https://mirbase.org/hairpin/MI0006374	0	NaN	NaN	NaN		NaN			Comparision_stroke vs. stroke-epilepsy	hsa-miR-548f-3p	https://mirbase.org/hairpin/MI0006374	0	NaN	NaN	NaN		NaN
Comparision_stroke-epilepsy vs. epilepsy	hsa-miR-548bc	https://mirbase.org/hairpin/MI0032315	0	NaN	NaN	NaN		NaN			Comparision_stroke vs. epilepsy	hsa-miR-548bc	https://mirbase.org/hairpin/MI0032315	0	NaN	NaN	NaN		NaN			Comparision_stroke vs. stroke-epilepsy	hsa-miR-548bc	https://mirbase.org/hairpin/MI0032315	0	NaN	NaN	NaN		NaN
Comparision_stroke-epilepsy vs. epilepsy	hsa-miR-1537-3p	https://mirbase.org/hairpin/MI0007258	0	NaN	NaN	NaN		NaN			Comparision_stroke vs. epilepsy	hsa-miR-1537-3p	https://mirbase.org/hairpin/MI0007258	0	NaN	NaN	NaN		NaN			Comparision_stroke vs. stroke-epilepsy	hsa-miR-1537-3p	https://mirbase.org/hairpin/MI0007258	0	NaN	NaN	NaN		NaN
Comparision_stroke-epilepsy vs. epilepsy	hsa-miR-553	https://mirbase.org/hairpin/MI0003558	0	NaN	NaN	NaN		NaN			Comparision_stroke vs. epilepsy	hsa-miR-553	https://mirbase.org/hairpin/MI0003558	0	NaN	NaN	NaN		NaN			Comparision_stroke vs. stroke-epilepsy	hsa-miR-553	https://mirbase.org/hairpin/MI0003558	0	NaN	NaN	NaN		NaN
Comparision_stroke-epilepsy vs. epilepsy	hsa-miR-7844-5p	https://mirbase.org/hairpin/MI0025514	0	NaN	NaN	NaN		NaN			Comparision_stroke vs. epilepsy	hsa-miR-7844-5p	https://mirbase.org/hairpin/MI0025514	0	NaN	NaN	NaN		NaN			Comparision_stroke vs. stroke-epilepsy	hsa-miR-7844-5p	https://mirbase.org/hairpin/MI0025514	0	NaN	NaN	NaN		NaN
Comparision_stroke-epilepsy vs. epilepsy	hsa-miR-548av-3p	https://mirbase.org/hairpin/MI0019152	0	NaN	NaN	NaN		NaN			Comparision_stroke vs. epilepsy	hsa-miR-548av-3p	https://mirbase.org/hairpin/MI0019152	0	NaN	NaN	NaN		NaN			Comparision_stroke vs. stroke-epilepsy	hsa-miR-548av-3p	https://mirbase.org/hairpin/MI0019152	0	NaN	NaN	NaN		NaN
Comparision_stroke-epilepsy vs. epilepsy	hsa-miR-548g-3p	https://mirbase.org/hairpin/MI0006395	0	NaN	NaN	NaN		NaN			Comparision_stroke vs. epilepsy	hsa-miR-548g-3p	https://mirbase.org/hairpin/MI0006395	0	NaN	NaN	NaN		NaN			Comparision_stroke vs. stroke-epilepsy	hsa-miR-548g-3p	https://mirbase.org/hairpin/MI0006395	0	NaN	NaN	NaN		NaN
Comparision_stroke-epilepsy vs. epilepsy	hsa-miR-6835-3p	https://mirbase.org/hairpin/MI0022680	0	NaN	NaN	NaN		NaN			Comparision_stroke vs. epilepsy	hsa-miR-6835-3p	https://mirbase.org/hairpin/MI0022680	0	NaN	NaN	NaN		NaN			Comparision_stroke vs. stroke-epilepsy	hsa-miR-6835-3p	https://mirbase.org/hairpin/MI0022680	0	NaN	NaN	NaN		NaN
Comparision_stroke-epilepsy vs. epilepsy	hsa-miR-4422	https://mirbase.org/hairpin/MI0016759	0	NaN	NaN	NaN		NaN			Comparision_stroke vs. epilepsy	hsa-miR-4422	https://mirbase.org/hairpin/MI0016759	0	NaN	NaN	NaN		NaN			Comparision_stroke vs. stroke-epilepsy	hsa-miR-4422	https://mirbase.org/hairpin/MI0016759	0	NaN	NaN	NaN		NaN
Comparision_stroke-epilepsy vs. epilepsy	hsa-miR-4429	https://mirbase.org/hairpin/MI0016768	0	NaN	NaN	NaN		NaN			Comparision_stroke vs. epilepsy	hsa-miR-4429	https://mirbase.org/hairpin/MI0016768	0	NaN	NaN	NaN		NaN			Comparision_stroke vs. stroke-epilepsy	hsa-miR-4429	https://mirbase.org/hairpin/MI0016768	0	NaN	NaN	NaN		NaN
Comparision_stroke-epilepsy vs. epilepsy	hsa-miR-320d	https://mirbase.org/hairpin/MI0008190	0	NaN	NaN	NaN		NaN			Comparision_stroke vs. epilepsy	hsa-miR-320d	https://mirbase.org/hairpin/MI0008190	0	NaN	NaN	NaN		NaN			Comparision_stroke vs. stroke-epilepsy	hsa-miR-320d	https://mirbase.org/hairpin/MI0008190	0	NaN	NaN	NaN		NaN
Comparision_stroke-epilepsy vs. epilepsy	hsa-miR-320c	https://mirbase.org/hairpin/MI0003778	0	NaN	NaN	NaN		NaN			Comparision_stroke vs. epilepsy	hsa-miR-320c	https://mirbase.org/hairpin/MI0003778	0	NaN	NaN	NaN		NaN			Comparision_stroke vs. stroke-epilepsy	hsa-miR-320c	https://mirbase.org/hairpin/MI0003778	0	NaN	NaN	NaN		NaN
Comparision_stroke-epilepsy vs. epilepsy	hsa-miR-548an	https://mirbase.org/hairpin/MI0016907	0	NaN	NaN	NaN		NaN			Comparision_stroke vs. epilepsy	hsa-miR-548an	https://mirbase.org/hairpin/MI0016907	0	NaN	NaN	NaN		NaN			Comparision_stroke vs. stroke-epilepsy	hsa-miR-548an	https://mirbase.org/hairpin/MI0016907	0	NaN	NaN	NaN		NaN
Comparision_stroke-epilepsy vs. epilepsy	hsa-miR-4484	https://mirbase.org/hairpin/MI0016845	0	NaN	NaN	NaN		NaN			Comparision_stroke vs. epilepsy	hsa-miR-4484	https://mirbase.org/hairpin/MI0016845	0	NaN	NaN	NaN		NaN			Comparision_stroke vs. stroke-epilepsy	hsa-miR-4484	https://mirbase.org/hairpin/MI0016845	0	NaN	NaN	NaN		NaN
Comparision_stroke-epilepsy vs. epilepsy	hsa-miR-10526-3p	https://mirbase.org/hairpin/MI0033673	0	NaN	NaN	NaN		NaN			Comparision_stroke vs. epilepsy	hsa-miR-10526-3p	https://mirbase.org/hairpin/MI0033673	0	NaN	NaN	NaN		NaN			Comparision_stroke vs. stroke-epilepsy	hsa-miR-10526-3p	https://mirbase.org/hairpin/MI0033673	0	NaN	NaN	NaN		NaN
Comparision_stroke-epilepsy vs. epilepsy	hsa-miR-548bb-5p	https://mirbase.org/hairpin/MI0029321	0	NaN	NaN	NaN		NaN			Comparision_stroke vs. epilepsy	hsa-miR-548bb-5p	https://mirbase.org/hairpin/MI0029321	0	NaN	NaN	NaN		NaN			Comparision_stroke vs. stroke-epilepsy	hsa-miR-548bb-5p	https://mirbase.org/hairpin/MI0029321	0	NaN	NaN	NaN		NaN
Comparision_stroke-epilepsy vs. epilepsy	hsa-miR-548ak	https://mirbase.org/hairpin/MI0016840	0	NaN	NaN	NaN		NaN			Comparision_stroke vs. epilepsy	hsa-miR-548ak	https://mirbase.org/hairpin/MI0016840	0	NaN	NaN	NaN		NaN			Comparision_stroke vs. stroke-epilepsy	hsa-miR-548ak	https://mirbase.org/hairpin/MI0016840	0	NaN	NaN	NaN		NaN
Comparision_stroke-epilepsy vs. epilepsy	hsa-miR-548w	https://mirbase.org/hairpin/MI0014222	0	NaN	NaN	NaN		NaN			Comparision_stroke vs. epilepsy	hsa-miR-548w	https://mirbase.org/hairpin/MI0014222	0	NaN	NaN	NaN		NaN			Comparision_stroke vs. stroke-epilepsy	hsa-miR-548w	https://mirbase.org/hairpin/MI0014222	0	NaN	NaN	NaN		NaN
Comparision_stroke-epilepsy vs. epilepsy	hsa-miR-548y	https://mirbase.org/hairpin/MI0016595	0	NaN	NaN	NaN		NaN			Comparision_stroke vs. epilepsy	hsa-miR-548y	https://mirbase.org/hairpin/MI0016595	0	NaN	NaN	NaN		NaN			Comparision_stroke vs. stroke-epilepsy	hsa-miR-548y	https://mirbase.org/hairpin/MI0016595	0	NaN	NaN	NaN		NaN
Comparision_stroke-epilepsy vs. epilepsy	hsa-miR-548h-5p	https://mirbase.org/hairpin/MI0006411	0	NaN	NaN	NaN		NaN			Comparision_stroke vs. epilepsy	hsa-miR-548h-5p	https://mirbase.org/hairpin/MI0006411	0	NaN	NaN	NaN		NaN			Comparision_stroke vs. stroke-epilepsy	hsa-miR-548h-5p	https://mirbase.org/hairpin/MI0006411	0	NaN	NaN	NaN		NaN
Comparision_stroke-epilepsy vs. epilepsy	hsa-miR-548ar-5p	https://mirbase.org/hairpin/MI0019131	0	NaN	NaN	NaN		NaN			Comparision_stroke vs. epilepsy	hsa-miR-548ar-5p	https://mirbase.org/hairpin/MI0019131	0	NaN	NaN	NaN		NaN			Comparision_stroke vs. stroke-epilepsy	hsa-miR-548ar-5p	https://mirbase.org/hairpin/MI0019131	0	NaN	NaN	NaN		NaN
Comparision_stroke-epilepsy vs. epilepsy	hsa-miR-548a-5p	https://mirbase.org/hairpin/MI0003612	0	NaN	NaN	NaN		NaN			Comparision_stroke vs. epilepsy	hsa-miR-548a-5p	https://mirbase.org/hairpin/MI0003612	0	NaN	NaN	NaN		NaN			Comparision_stroke vs. stroke-epilepsy	hsa-miR-548a-5p	https://mirbase.org/hairpin/MI0003612	0	NaN	NaN	NaN		NaN
Comparision_stroke-epilepsy vs. epilepsy	hsa-miR-548i	https://mirbase.org/hairpin/MI0006421	0	NaN	NaN	NaN		NaN			Comparision_stroke vs. epilepsy	hsa-miR-548i	https://mirbase.org/hairpin/MI0006421	0	NaN	NaN	NaN		NaN			Comparision_stroke vs. stroke-epilepsy	hsa-miR-548i	https://mirbase.org/hairpin/MI0006421	0	NaN	NaN	NaN		NaN
Comparision_stroke-epilepsy vs. epilepsy	hsa-miR-548as-5p	https://mirbase.org/hairpin/MI0019132	0	NaN	NaN	NaN		NaN			Comparision_stroke vs. epilepsy	hsa-miR-548as-5p	https://mirbase.org/hairpin/MI0019132	0	NaN	NaN	NaN		NaN			Comparision_stroke vs. stroke-epilepsy	hsa-miR-548as-5p	https://mirbase.org/hairpin/MI0019132	0	NaN	NaN	NaN		NaN
Comparision_stroke-epilepsy vs. epilepsy	hsa-miR-548ap-5p	https://mirbase.org/hairpin/MI0017875	0	NaN	NaN	NaN		NaN			Comparision_stroke vs. epilepsy	hsa-miR-548ap-5p	https://mirbase.org/hairpin/MI0017875	0	NaN	NaN	NaN		NaN			Comparision_stroke vs. stroke-epilepsy	hsa-miR-548ap-5p	https://mirbase.org/hairpin/MI0017875	0	NaN	NaN	NaN		NaN
Comparision_stroke-epilepsy vs. epilepsy	hsa-miR-548j-5p	https://mirbase.org/hairpin/MI0006345	0	NaN	NaN	NaN		NaN			Comparision_stroke vs. epilepsy	hsa-miR-548j-5p	https://mirbase.org/hairpin/MI0006345	0	NaN	NaN	NaN		NaN			Comparision_stroke vs. stroke-epilepsy	hsa-miR-548j-5p	https://mirbase.org/hairpin/MI0006345	0	NaN	NaN	NaN		NaN
Comparision_stroke-epilepsy vs. epilepsy	hsa-miR-548au-5p	https://mirbase.org/hairpin/MI0019145	0	NaN	NaN	NaN		NaN			Comparision_stroke vs. epilepsy	hsa-miR-548au-5p	https://mirbase.org/hairpin/MI0019145	0	NaN	NaN	NaN		NaN			Comparision_stroke vs. stroke-epilepsy	hsa-miR-548au-5p	https://mirbase.org/hairpin/MI0019145	0	NaN	NaN	NaN		NaN
Comparision_stroke-epilepsy vs. epilepsy	hsa-miR-548c-5p	https://mirbase.org/hairpin/MI0003630	0	NaN	NaN	NaN		NaN			Comparision_stroke vs. epilepsy	hsa-miR-548c-5p	https://mirbase.org/hairpin/MI0003630	0	NaN	NaN	NaN		NaN			Comparision_stroke vs. stroke-epilepsy	hsa-miR-548c-5p	https://mirbase.org/hairpin/MI0003630	0	NaN	NaN	NaN		NaN
Comparision_stroke-epilepsy vs. epilepsy	hsa-miR-548ab	https://mirbase.org/hairpin/MI0016752	0	NaN	NaN	NaN		NaN			Comparision_stroke vs. epilepsy	hsa-miR-548ab	https://mirbase.org/hairpin/MI0016752	0	NaN	NaN	NaN		NaN			Comparision_stroke vs. stroke-epilepsy	hsa-miR-548ab	https://mirbase.org/hairpin/MI0016752	0	NaN	NaN	NaN		NaN
Comparision_stroke-epilepsy vs. epilepsy	hsa-miR-548b-5p	https://mirbase.org/hairpin/MI0003596	0	NaN	NaN	NaN		NaN			Comparision_stroke vs. epilepsy	hsa-miR-548b-5p	https://mirbase.org/hairpin/MI0003596	0	NaN	NaN	NaN		NaN			Comparision_stroke vs. stroke-epilepsy	hsa-miR-548b-5p	https://mirbase.org/hairpin/MI0003596	0	NaN	NaN	NaN		NaN
Comparision_stroke-epilepsy vs. epilepsy	hsa-miR-548ay-5p	https://mirbase.org/hairpin/MI0022210	0	NaN	NaN	NaN		NaN			Comparision_stroke vs. epilepsy	hsa-miR-548ay-5p	https://mirbase.org/hairpin/MI0022210	0	NaN	NaN	NaN		NaN			Comparision_stroke vs. stroke-epilepsy	hsa-miR-548ay-5p	https://mirbase.org/hairpin/MI0022210	0	NaN	NaN	NaN		NaN
Comparision_stroke-epilepsy vs. epilepsy	hsa-miR-548d-5p	https://mirbase.org/hairpin/MI0003668	0	NaN	NaN	NaN		NaN			Comparision_stroke vs. epilepsy	hsa-miR-548d-5p	https://mirbase.org/hairpin/MI0003668	0	NaN	NaN	NaN		NaN			Comparision_stroke vs. stroke-epilepsy	hsa-miR-548d-5p	https://mirbase.org/hairpin/MI0003668	0	NaN	NaN	NaN		NaN
Comparision_stroke-epilepsy vs. epilepsy	hsa-miR-548av-5p	https://mirbase.org/hairpin/MI0019152	0	NaN	NaN	NaN		NaN			Comparision_stroke vs. epilepsy	hsa-miR-548av-5p	https://mirbase.org/hairpin/MI0019152	0	NaN	NaN	NaN		NaN			Comparision_stroke vs. stroke-epilepsy	hsa-miR-548av-5p	https://mirbase.org/hairpin/MI0019152	0	NaN	NaN	NaN		NaN
Comparision_stroke-epilepsy vs. epilepsy	hsa-miR-548ah-5p	https://mirbase.org/hairpin/MI0016796	0	NaN	NaN	NaN		NaN			Comparision_stroke vs. epilepsy	hsa-miR-548ah-5p	https://mirbase.org/hairpin/MI0016796	0	NaN	NaN	NaN		NaN			Comparision_stroke vs. stroke-epilepsy	hsa-miR-548ah-5p	https://mirbase.org/hairpin/MI0016796	0	NaN	NaN	NaN		NaN
Comparision_stroke-epilepsy vs. epilepsy	hsa-miR-548at-5p	https://mirbase.org/hairpin/MI0019137	0	NaN	NaN	NaN		NaN			Comparision_stroke vs. epilepsy	hsa-miR-548at-5p	https://mirbase.org/hairpin/MI0019137	0	NaN	NaN	NaN		NaN			Comparision_stroke vs. stroke-epilepsy	hsa-miR-548at-5p	https://mirbase.org/hairpin/MI0019137	0	NaN	NaN	NaN		NaN
Comparision_stroke-epilepsy vs. epilepsy	hsa-miR-3646	https://mirbase.org/hairpin/MI0016046	0	NaN	NaN	NaN		NaN			Comparision_stroke vs. epilepsy	hsa-miR-3646	https://mirbase.org/hairpin/MI0016046	0	NaN	NaN	NaN		NaN			Comparision_stroke vs. stroke-epilepsy	hsa-miR-3646	https://mirbase.org/hairpin/MI0016046	0	NaN	NaN	NaN		NaN
Comparision_stroke-epilepsy vs. epilepsy	hsa-miR-224-3p	https://mirbase.org/hairpin/MI0000301	0	NaN	NaN	NaN		NaN			Comparision_stroke vs. epilepsy	hsa-miR-224-3p	https://mirbase.org/hairpin/MI0000301	0	NaN	NaN	NaN		NaN			Comparision_stroke vs. stroke-epilepsy	hsa-miR-224-3p	https://mirbase.org/hairpin/MI0000301	0	NaN	NaN	NaN		NaN
Comparision_stroke-epilepsy vs. epilepsy	hsa-miR-522-3p	https://mirbase.org/hairpin/MI0003177	0	NaN	NaN	NaN		NaN			Comparision_stroke vs. epilepsy	hsa-miR-522-3p	https://mirbase.org/hairpin/MI0003177	0	NaN	NaN	NaN		NaN			Comparision_stroke vs. stroke-epilepsy	hsa-miR-522-3p	https://mirbase.org/hairpin/MI0003177	0	NaN	NaN	NaN		NaN
Comparision_stroke-epilepsy vs. epilepsy	hsa-miR-3606-3p	https://mirbase.org/hairpin/MI0015996	0	NaN	NaN	NaN		NaN			Comparision_stroke vs. epilepsy	hsa-miR-3606-3p	https://mirbase.org/hairpin/MI0015996	0	NaN	NaN	NaN		NaN			Comparision_stroke vs. stroke-epilepsy	hsa-miR-3606-3p	https://mirbase.org/hairpin/MI0015996	0	NaN	NaN	NaN		NaN
Comparision_stroke-epilepsy vs. epilepsy	hsa-miR-495-3p	https://mirbase.org/hairpin/MI0003135	0	NaN	NaN	NaN		NaN			Comparision_stroke vs. epilepsy	hsa-miR-495-3p	https://mirbase.org/hairpin/MI0003135	0	NaN	NaN	NaN		NaN			Comparision_stroke vs. stroke-epilepsy	hsa-miR-495-3p	https://mirbase.org/hairpin/MI0003135	0	NaN	NaN	NaN		NaN
Comparision_stroke-epilepsy vs. epilepsy	hsa-miR-122b-3p	https://mirbase.org/hairpin/MI0017383	0	NaN	NaN	NaN		NaN			Comparision_stroke vs. epilepsy	hsa-miR-122b-3p	https://mirbase.org/hairpin/MI0017383	0	NaN	NaN	NaN		NaN			Comparision_stroke vs. stroke-epilepsy	hsa-miR-122b-3p	https://mirbase.org/hairpin/MI0017383	0	NaN	NaN	NaN		NaN
Comparision_stroke-epilepsy vs. epilepsy	hsa-miR-543	https://mirbase.org/hairpin/MI0005565	0	NaN	NaN	NaN		NaN			Comparision_stroke vs. epilepsy	hsa-miR-543	https://mirbase.org/hairpin/MI0005565	0	NaN	NaN	NaN		NaN			Comparision_stroke vs. stroke-epilepsy	hsa-miR-543	https://mirbase.org/hairpin/MI0005565	0	NaN	NaN	NaN		NaN
Comparision_stroke-epilepsy vs. epilepsy	hsa-miR-649	https://mirbase.org/hairpin/MI0003664	0	NaN	NaN	NaN		NaN			Comparision_stroke vs. epilepsy	hsa-miR-649	https://mirbase.org/hairpin/MI0003664	0	NaN	NaN	NaN		NaN			Comparision_stroke vs. stroke-epilepsy	hsa-miR-649	https://mirbase.org/hairpin/MI0003664	0	NaN	NaN	NaN		NaN
Comparision_stroke-epilepsy vs. epilepsy	hsa-miR-5583-5p	https://mirbase.org/hairpin/MI0019139	0	NaN	NaN	NaN		NaN			Comparision_stroke vs. epilepsy	hsa-miR-5583-5p	https://mirbase.org/hairpin/MI0019139	0	NaN	NaN	NaN		NaN			Comparision_stroke vs. stroke-epilepsy	hsa-miR-5583-5p	https://mirbase.org/hairpin/MI0019139	0	NaN	NaN	NaN		NaN
Comparision_stroke-epilepsy vs. epilepsy	hsa-miR-3129-3p	https://mirbase.org/hairpin/MI0014146	0	NaN	NaN	NaN		NaN			Comparision_stroke vs. epilepsy	hsa-miR-3129-3p	https://mirbase.org/hairpin/MI0014146	0	NaN	NaN	NaN		NaN			Comparision_stroke vs. stroke-epilepsy	hsa-miR-3129-3p	https://mirbase.org/hairpin/MI0014146	0	NaN	NaN	NaN		NaN
Comparision_stroke-epilepsy vs. epilepsy	hsa-miR-606	https://mirbase.org/hairpin/MI0003619	0	NaN	NaN	NaN		NaN			Comparision_stroke vs. epilepsy	hsa-miR-606	https://mirbase.org/hairpin/MI0003619	0	NaN	NaN	NaN		NaN			Comparision_stroke vs. stroke-epilepsy	hsa-miR-606	https://mirbase.org/hairpin/MI0003619	0	NaN	NaN	NaN		NaN
Comparision_stroke-epilepsy vs. epilepsy	hsa-miR-618	https://mirbase.org/hairpin/MI0003632	0	NaN	NaN	NaN		NaN			Comparision_stroke vs. epilepsy	hsa-miR-618	https://mirbase.org/hairpin/MI0003632	0	NaN	NaN	NaN		NaN			Comparision_stroke vs. stroke-epilepsy	hsa-miR-618	https://mirbase.org/hairpin/MI0003632	0	NaN	NaN	NaN		NaN
Comparision_stroke-epilepsy vs. epilepsy	hsa-miR-641	https://mirbase.org/hairpin/MI0003656	0	NaN	NaN	NaN		NaN			Comparision_stroke vs. epilepsy	hsa-miR-641	https://mirbase.org/hairpin/MI0003656	0	NaN	NaN	NaN		NaN			Comparision_stroke vs. stroke-epilepsy	hsa-miR-641	https://mirbase.org/hairpin/MI0003656	0	NaN	NaN	NaN		NaN
Comparision_stroke-epilepsy vs. epilepsy	hsa-miR-3617-5p	https://mirbase.org/hairpin/MI0016007	0	NaN	NaN	NaN		NaN			Comparision_stroke vs. epilepsy	hsa-miR-3617-5p	https://mirbase.org/hairpin/MI0016007	0	NaN	NaN	NaN		NaN			Comparision_stroke vs. stroke-epilepsy	hsa-miR-3617-5p	https://mirbase.org/hairpin/MI0016007	0	NaN	NaN	NaN		NaN
Comparision_stroke-epilepsy vs. epilepsy	hsa-miR-3667-5p	https://mirbase.org/hairpin/MI0016068	0	NaN	NaN	NaN		NaN			Comparision_stroke vs. epilepsy	hsa-miR-3667-5p	https://mirbase.org/hairpin/MI0016068	0	NaN	NaN	NaN		NaN			Comparision_stroke vs. stroke-epilepsy	hsa-miR-3667-5p	https://mirbase.org/hairpin/MI0016068	0	NaN	NaN	NaN		NaN
Comparision_stroke-epilepsy vs. epilepsy	hsa-miR-548ao-3p	https://mirbase.org/hairpin/MI0017871	0	NaN	NaN	NaN		NaN			Comparision_stroke vs. epilepsy	hsa-miR-548ao-3p	https://mirbase.org/hairpin/MI0017871	0	NaN	NaN	NaN		NaN			Comparision_stroke vs. stroke-epilepsy	hsa-miR-548ao-3p	https://mirbase.org/hairpin/MI0017871	0	NaN	NaN	NaN		NaN
Comparision_stroke-epilepsy vs. epilepsy	hsa-miR-4432	https://mirbase.org/hairpin/MI0016772	0	NaN	NaN	NaN		NaN			Comparision_stroke vs. epilepsy	hsa-miR-4432	https://mirbase.org/hairpin/MI0016772	0	NaN	NaN	NaN		NaN			Comparision_stroke vs. stroke-epilepsy	hsa-miR-4432	https://mirbase.org/hairpin/MI0016772	0	NaN	NaN	NaN		NaN
Comparision_stroke-epilepsy vs. epilepsy	hsa-miR-4662a-3p	https://mirbase.org/hairpin/MI0017290	0	NaN	NaN	NaN		NaN			Comparision_stroke vs. epilepsy	hsa-miR-4662a-3p	https://mirbase.org/hairpin/MI0017290	0	NaN	NaN	NaN		NaN			Comparision_stroke vs. stroke-epilepsy	hsa-miR-4662a-3p	https://mirbase.org/hairpin/MI0017290	0	NaN	NaN	NaN		NaN
Comparision_stroke-epilepsy vs. epilepsy	hsa-miR-3156-5p	https://mirbase.org/hairpin/MI0014184	0	NaN	NaN	NaN		NaN			Comparision_stroke vs. epilepsy	hsa-miR-3156-5p	https://mirbase.org/hairpin/MI0014184	0	NaN	NaN	NaN		NaN			Comparision_stroke vs. stroke-epilepsy	hsa-miR-3156-5p	https://mirbase.org/hairpin/MI0014184	0	NaN	NaN	NaN		NaN
Comparision_stroke-epilepsy vs. epilepsy	hsa-miR-4662b	https://mirbase.org/hairpin/MI0017293	0	NaN	NaN	NaN		NaN			Comparision_stroke vs. epilepsy	hsa-miR-4662b	https://mirbase.org/hairpin/MI0017293	0	NaN	NaN	NaN		NaN			Comparision_stroke vs. stroke-epilepsy	hsa-miR-4662b	https://mirbase.org/hairpin/MI0017293	0	NaN	NaN	NaN		NaN
Comparision_stroke-epilepsy vs. epilepsy	hsa-miR-10527-5p	https://mirbase.org/hairpin/MI0033674	0	NaN	NaN	NaN		NaN			Comparision_stroke vs. epilepsy	hsa-miR-10527-5p	https://mirbase.org/hairpin/MI0033674	0	NaN	NaN	NaN		NaN			Comparision_stroke vs. stroke-epilepsy	hsa-miR-10527-5p	https://mirbase.org/hairpin/MI0033674	0	NaN	NaN	NaN		NaN
Comparision_stroke-epilepsy vs. epilepsy	hsa-miR-498-3p	https://mirbase.org/hairpin/MI0003142	0	NaN	NaN	NaN		NaN			Comparision_stroke vs. epilepsy	hsa-miR-498-3p	https://mirbase.org/hairpin/MI0003142	0	NaN	NaN	NaN		NaN			Comparision_stroke vs. stroke-epilepsy	hsa-miR-498-3p	https://mirbase.org/hairpin/MI0003142	0	NaN	NaN	NaN		NaN
Comparision_stroke-epilepsy vs. epilepsy	hsa-miR-518e-3p	https://mirbase.org/hairpin/MI0003169	0	NaN	NaN	NaN		NaN			Comparision_stroke vs. epilepsy	hsa-miR-518e-3p	https://mirbase.org/hairpin/MI0003169	0	NaN	NaN	NaN		NaN			Comparision_stroke vs. stroke-epilepsy	hsa-miR-518e-3p	https://mirbase.org/hairpin/MI0003169	0	NaN	NaN	NaN		NaN
Comparision_stroke-epilepsy vs. epilepsy	hsa-miR-320e	https://mirbase.org/hairpin/MI0014234	0	NaN	NaN	NaN		NaN			Comparision_stroke vs. epilepsy	hsa-miR-320e	https://mirbase.org/hairpin/MI0014234	0	NaN	NaN	NaN		NaN			Comparision_stroke vs. stroke-epilepsy	hsa-miR-320e	https://mirbase.org/hairpin/MI0014234	0	NaN	NaN	NaN		NaN
Comparision_stroke-epilepsy vs. epilepsy	hsa-miR-651-3p	https://mirbase.org/hairpin/MI0003666	0	NaN	NaN	NaN		NaN			Comparision_stroke vs. epilepsy	hsa-miR-651-3p	https://mirbase.org/hairpin/MI0003666	0	NaN	NaN	NaN		NaN			Comparision_stroke vs. stroke-epilepsy	hsa-miR-651-3p	https://mirbase.org/hairpin/MI0003666	0	NaN	NaN	NaN		NaN
Comparision_stroke-epilepsy vs. epilepsy	hsa-miR-3173-3p	https://mirbase.org/hairpin/MI0014204	0	NaN	NaN	NaN		NaN			Comparision_stroke vs. epilepsy	hsa-miR-3173-3p	https://mirbase.org/hairpin/MI0014204	0	NaN	NaN	NaN		NaN			Comparision_stroke vs. stroke-epilepsy	hsa-miR-3173-3p	https://mirbase.org/hairpin/MI0014204	0	NaN	NaN	NaN		NaN
Comparision_stroke-epilepsy vs. epilepsy	hsa-miR-541-5p	https://mirbase.org/hairpin/MI0005539	0	NaN	NaN	NaN		NaN			Comparision_stroke vs. epilepsy	hsa-miR-541-5p	https://mirbase.org/hairpin/MI0005539	0	NaN	NaN	NaN		NaN			Comparision_stroke vs. stroke-epilepsy	hsa-miR-541-5p	https://mirbase.org/hairpin/MI0005539	0	NaN	NaN	NaN		NaN
Comparision_stroke-epilepsy vs. epilepsy	hsa-miR-3910	https://mirbase.org/hairpin/MI0016414	0	NaN	NaN	NaN		NaN			Comparision_stroke vs. epilepsy	hsa-miR-3910	https://mirbase.org/hairpin/MI0016414	0	NaN	NaN	NaN		NaN			Comparision_stroke vs. stroke-epilepsy	hsa-miR-3910	https://mirbase.org/hairpin/MI0016414	0	NaN	NaN	NaN		NaN
Comparision_stroke-epilepsy vs. epilepsy	hsa-miR-548ba	https://mirbase.org/hairpin/MI0025747	0	NaN	NaN	NaN		NaN			Comparision_stroke vs. epilepsy	hsa-miR-548ba	https://mirbase.org/hairpin/MI0025747	0	NaN	NaN	NaN		NaN			Comparision_stroke vs. stroke-epilepsy	hsa-miR-548ba	https://mirbase.org/hairpin/MI0025747	0	NaN	NaN	NaN		NaN
Comparision_stroke-epilepsy vs. epilepsy	hsa-miR-570-5p	https://mirbase.org/hairpin/MI0003577	0	NaN	NaN	NaN		NaN			Comparision_stroke vs. epilepsy	hsa-miR-570-5p	https://mirbase.org/hairpin/MI0003577	0	NaN	NaN	NaN		NaN			Comparision_stroke vs. stroke-epilepsy	hsa-miR-570-5p	https://mirbase.org/hairpin/MI0003577	0	NaN	NaN	NaN		NaN
Comparision_stroke-epilepsy vs. epilepsy	hsa-miR-548ag	https://mirbase.org/hairpin/MI0016793	0	NaN	NaN	NaN		NaN			Comparision_stroke vs. epilepsy	hsa-miR-548ag	https://mirbase.org/hairpin/MI0016793	0	NaN	NaN	NaN		NaN			Comparision_stroke vs. stroke-epilepsy	hsa-miR-548ag	https://mirbase.org/hairpin/MI0016793	0	NaN	NaN	NaN		NaN
Comparision_stroke-epilepsy vs. epilepsy	hsa-miR-3974	https://mirbase.org/hairpin/MI0016992	0	NaN	NaN	NaN		NaN			Comparision_stroke vs. epilepsy	hsa-miR-3974	https://mirbase.org/hairpin/MI0016992	0	NaN	NaN	NaN		NaN			Comparision_stroke vs. stroke-epilepsy	hsa-miR-3974	https://mirbase.org/hairpin/MI0016992	0	NaN	NaN	NaN		NaN
Comparision_stroke-epilepsy vs. epilepsy	hsa-miR-4735-3p	https://mirbase.org/hairpin/MI0017372	0	NaN	NaN	NaN		NaN			Comparision_stroke vs. epilepsy	hsa-miR-4735-3p	https://mirbase.org/hairpin/MI0017372	0	NaN	NaN	NaN		NaN			Comparision_stroke vs. stroke-epilepsy	hsa-miR-4735-3p	https://mirbase.org/hairpin/MI0017372	0	NaN	NaN	NaN		NaN
Comparision_stroke-epilepsy vs. epilepsy	hsa-miR-562	https://mirbase.org/hairpin/MI0003568	0	NaN	NaN	NaN		NaN			Comparision_stroke vs. epilepsy	hsa-miR-562	https://mirbase.org/hairpin/MI0003568	0	NaN	NaN	NaN		NaN			Comparision_stroke vs. stroke-epilepsy	hsa-miR-562	https://mirbase.org/hairpin/MI0003568	0	NaN	NaN	NaN		NaN
Comparision_stroke-epilepsy vs. epilepsy	hsa-miR-3184-3p	https://mirbase.org/hairpin/MI0014226	0	NaN	NaN	NaN		NaN			Comparision_stroke vs. epilepsy	hsa-miR-3184-3p	https://mirbase.org/hairpin/MI0014226	0	NaN	NaN	NaN		NaN			Comparision_stroke vs. stroke-epilepsy	hsa-miR-3184-3p	https://mirbase.org/hairpin/MI0014226	0	NaN	NaN	NaN		NaN
Comparision_stroke-epilepsy vs. epilepsy	hsa-miR-519b-3p	https://mirbase.org/hairpin/MI0003151	0	NaN	NaN	NaN		NaN			Comparision_stroke vs. epilepsy	hsa-miR-519b-3p	https://mirbase.org/hairpin/MI0003151	0	NaN	NaN	NaN		NaN			Comparision_stroke vs. stroke-epilepsy	hsa-miR-519b-3p	https://mirbase.org/hairpin/MI0003151	0	NaN	NaN	NaN		NaN
Comparision_stroke-epilepsy vs. epilepsy	hsa-miR-519a-3p	https://mirbase.org/hairpin/MI0003178	0	NaN	NaN	NaN		NaN			Comparision_stroke vs. epilepsy	hsa-miR-519a-3p	https://mirbase.org/hairpin/MI0003178	0	NaN	NaN	NaN		NaN			Comparision_stroke vs. stroke-epilepsy	hsa-miR-519a-3p	https://mirbase.org/hairpin/MI0003178	0	NaN	NaN	NaN		NaN
Comparision_stroke-epilepsy vs. epilepsy	hsa-miR-519c-3p	https://mirbase.org/hairpin/MI0003148	0	NaN	NaN	NaN		NaN			Comparision_stroke vs. epilepsy	hsa-miR-519c-3p	https://mirbase.org/hairpin/MI0003148	0	NaN	NaN	NaN		NaN			Comparision_stroke vs. stroke-epilepsy	hsa-miR-519c-3p	https://mirbase.org/hairpin/MI0003148	0	NaN	NaN	NaN		NaN
Comparision_stroke-epilepsy vs. epilepsy	hsa-miR-372-3p	https://mirbase.org/hairpin/MI0000780	0	NaN	NaN	NaN		NaN			Comparision_stroke vs. epilepsy	hsa-miR-372-3p	https://mirbase.org/hairpin/MI0000780	0	NaN	NaN	NaN		NaN			Comparision_stroke vs. stroke-epilepsy	hsa-miR-372-3p	https://mirbase.org/hairpin/MI0000780	0	NaN	NaN	NaN		NaN
Comparision_stroke-epilepsy vs. epilepsy	hsa-miR-520a-3p	https://mirbase.org/hairpin/MI0003149	0	NaN	NaN	NaN		NaN			Comparision_stroke vs. epilepsy	hsa-miR-520a-3p	https://mirbase.org/hairpin/MI0003149	0	NaN	NaN	NaN		NaN			Comparision_stroke vs. stroke-epilepsy	hsa-miR-520a-3p	https://mirbase.org/hairpin/MI0003149	0	NaN	NaN	NaN		NaN
Comparision_stroke-epilepsy vs. epilepsy	hsa-miR-520b-3p	https://mirbase.org/hairpin/MI0003155	0	NaN	NaN	NaN		NaN			Comparision_stroke vs. epilepsy	hsa-miR-520b-3p	https://mirbase.org/hairpin/MI0003155	0	NaN	NaN	NaN		NaN			Comparision_stroke vs. stroke-epilepsy	hsa-miR-520b-3p	https://mirbase.org/hairpin/MI0003155	0	NaN	NaN	NaN		NaN
Comparision_stroke-epilepsy vs. epilepsy	hsa-miR-520c-3p	https://mirbase.org/hairpin/MI0003158	0	NaN	NaN	NaN		NaN			Comparision_stroke vs. epilepsy	hsa-miR-520c-3p	https://mirbase.org/hairpin/MI0003158	0	NaN	NaN	NaN		NaN			Comparision_stroke vs. stroke-epilepsy	hsa-miR-520c-3p	https://mirbase.org/hairpin/MI0003158	0	NaN	NaN	NaN		NaN
Comparision_stroke-epilepsy vs. epilepsy	hsa-miR-520e-3p	https://mirbase.org/hairpin/MI0003143	0	NaN	NaN	NaN		NaN			Comparision_stroke vs. epilepsy	hsa-miR-520e-3p	https://mirbase.org/hairpin/MI0003143	0	NaN	NaN	NaN		NaN			Comparision_stroke vs. stroke-epilepsy	hsa-miR-520e-3p	https://mirbase.org/hairpin/MI0003143	0	NaN	NaN	NaN		NaN
Comparision_stroke-epilepsy vs. epilepsy	hsa-miR-520d-3p	https://mirbase.org/hairpin/MI0003164	0	NaN	NaN	NaN		NaN			Comparision_stroke vs. epilepsy	hsa-miR-520d-3p	https://mirbase.org/hairpin/MI0003164	0	NaN	NaN	NaN		NaN			Comparision_stroke vs. stroke-epilepsy	hsa-miR-520d-3p	https://mirbase.org/hairpin/MI0003164	0	NaN	NaN	NaN		NaN
Comparision_stroke-epilepsy vs. epilepsy	hsa-miR-1277-5p	https://mirbase.org/hairpin/MI0006419	0	NaN	NaN	NaN		NaN			Comparision_stroke vs. epilepsy	hsa-miR-1277-5p	https://mirbase.org/hairpin/MI0006419	0	NaN	NaN	NaN		NaN			Comparision_stroke vs. stroke-epilepsy	hsa-miR-1277-5p	https://mirbase.org/hairpin/MI0006419	0	NaN	NaN	NaN		NaN
Comparision_stroke-epilepsy vs. epilepsy	hsa-miR-4517	https://mirbase.org/hairpin/MI0016883	0	NaN	NaN	NaN		NaN			Comparision_stroke vs. epilepsy	hsa-miR-4517	https://mirbase.org/hairpin/MI0016883	0	NaN	NaN	NaN		NaN			Comparision_stroke vs. stroke-epilepsy	hsa-miR-4517	https://mirbase.org/hairpin/MI0016883	0	NaN	NaN	NaN		NaN
Comparision_stroke-epilepsy vs. epilepsy	hsa-miR-216b-5p	https://mirbase.org/hairpin/MI0005569	0	NaN	NaN	NaN		NaN			Comparision_stroke vs. epilepsy	hsa-miR-216b-5p	https://mirbase.org/hairpin/MI0005569	0	NaN	NaN	NaN		NaN			Comparision_stroke vs. stroke-epilepsy	hsa-miR-216b-5p	https://mirbase.org/hairpin/MI0005569	0	NaN	NaN	NaN		NaN
Comparision_stroke-epilepsy vs. epilepsy	hsa-miR-4506	https://mirbase.org/hairpin/MI0016869	0	NaN	NaN	NaN		NaN			Comparision_stroke vs. epilepsy	hsa-miR-4506	https://mirbase.org/hairpin/MI0016869	0	NaN	NaN	NaN		NaN			Comparision_stroke vs. stroke-epilepsy	hsa-miR-4506	https://mirbase.org/hairpin/MI0016869	0	NaN	NaN	NaN		NaN
Comparision_stroke-epilepsy vs. epilepsy	hsa-miR-513b-3p	https://mirbase.org/hairpin/MI0006648	0	NaN	NaN	NaN		NaN			Comparision_stroke vs. epilepsy	hsa-miR-513b-3p	https://mirbase.org/hairpin/MI0006648	0	NaN	NaN	NaN		NaN			Comparision_stroke vs. stroke-epilepsy	hsa-miR-513b-3p	https://mirbase.org/hairpin/MI0006648	0	NaN	NaN	NaN		NaN
Comparision_stroke-epilepsy vs. epilepsy	hsa-miR-944	https://mirbase.org/hairpin/MI0005769	0	NaN	NaN	NaN		NaN			Comparision_stroke vs. epilepsy	hsa-miR-944	https://mirbase.org/hairpin/MI0005769	0	NaN	NaN	NaN		NaN			Comparision_stroke vs. stroke-epilepsy	hsa-miR-944	https://mirbase.org/hairpin/MI0005769	0	NaN	NaN	NaN		NaN
Comparision_stroke-epilepsy vs. epilepsy	hsa-miR-4760-3p	https://mirbase.org/hairpin/MI0017401	0	NaN	NaN	NaN		NaN			Comparision_stroke vs. epilepsy	hsa-miR-4760-3p	https://mirbase.org/hairpin/MI0017401	0	NaN	NaN	NaN		NaN			Comparision_stroke vs. stroke-epilepsy	hsa-miR-4760-3p	https://mirbase.org/hairpin/MI0017401	0	NaN	NaN	NaN		NaN
Comparision_stroke-epilepsy vs. epilepsy	hsa-miR-3529-3p	https://mirbase.org/hairpin/MI0017351	0	NaN	NaN	NaN		NaN			Comparision_stroke vs. epilepsy	hsa-miR-3529-3p	https://mirbase.org/hairpin/MI0017351	0	NaN	NaN	NaN		NaN			Comparision_stroke vs. stroke-epilepsy	hsa-miR-3529-3p	https://mirbase.org/hairpin/MI0017351	0	NaN	NaN	NaN		NaN
Comparision_stroke-epilepsy vs. epilepsy	hsa-miR-338-5p	https://mirbase.org/hairpin/MI0000814	0	NaN	NaN	NaN		NaN			Comparision_stroke vs. epilepsy	hsa-miR-338-5p	https://mirbase.org/hairpin/MI0000814	0	NaN	NaN	NaN		NaN			Comparision_stroke vs. stroke-epilepsy	hsa-miR-338-5p	https://mirbase.org/hairpin/MI0000814	0	NaN	NaN	NaN		NaN
Comparision_stroke-epilepsy vs. epilepsy	hsa-miR-362-3p	https://mirbase.org/hairpin/MI0000762	0	NaN	NaN	NaN		NaN			Comparision_stroke vs. epilepsy	hsa-miR-362-3p	https://mirbase.org/hairpin/MI0000762	0	NaN	NaN	NaN		NaN			Comparision_stroke vs. stroke-epilepsy	hsa-miR-362-3p	https://mirbase.org/hairpin/MI0000762	0	NaN	NaN	NaN		NaN
Comparision_stroke-epilepsy vs. epilepsy	hsa-miR-329-3p	https://mirbase.org/hairpin/MI0001725	0	NaN	NaN	NaN		NaN			Comparision_stroke vs. epilepsy	hsa-miR-329-3p	https://mirbase.org/hairpin/MI0001725	0	NaN	NaN	NaN		NaN			Comparision_stroke vs. stroke-epilepsy	hsa-miR-329-3p	https://mirbase.org/hairpin/MI0001725	0	NaN	NaN	NaN		NaN
Comparision_stroke-epilepsy vs. epilepsy	hsa-miR-6757-3p	https://mirbase.org/hairpin/MI0022602	0	NaN	NaN	NaN		NaN			Comparision_stroke vs. epilepsy	hsa-miR-6757-3p	https://mirbase.org/hairpin/MI0022602	0	NaN	NaN	NaN		NaN			Comparision_stroke vs. stroke-epilepsy	hsa-miR-6757-3p	https://mirbase.org/hairpin/MI0022602	0	NaN	NaN	NaN		NaN
Comparision_stroke-epilepsy vs. epilepsy	hsa-miR-552-3p	https://mirbase.org/hairpin/MI0003557	0	NaN	NaN	NaN		NaN			Comparision_stroke vs. epilepsy	hsa-miR-552-3p	https://mirbase.org/hairpin/MI0003557	0	NaN	NaN	NaN		NaN			Comparision_stroke vs. stroke-epilepsy	hsa-miR-552-3p	https://mirbase.org/hairpin/MI0003557	0	NaN	NaN	NaN		NaN
Comparision_stroke-epilepsy vs. epilepsy	hsa-miR-376c-3p	https://mirbase.org/hairpin/MI0000776	0	NaN	NaN	NaN		NaN			Comparision_stroke vs. epilepsy	hsa-miR-376c-3p	https://mirbase.org/hairpin/MI0000776	0	NaN	NaN	NaN		NaN			Comparision_stroke vs. stroke-epilepsy	hsa-miR-376c-3p	https://mirbase.org/hairpin/MI0000776	0	NaN	NaN	NaN		NaN
Comparision_stroke-epilepsy vs. epilepsy	hsa-miR-499a-3p	https://mirbase.org/hairpin/MI0003183	0	NaN	NaN	NaN		NaN			Comparision_stroke vs. epilepsy	hsa-miR-499a-3p	https://mirbase.org/hairpin/MI0003183	0	NaN	NaN	NaN		NaN			Comparision_stroke vs. stroke-epilepsy	hsa-miR-499a-3p	https://mirbase.org/hairpin/MI0003183	0	NaN	NaN	NaN		NaN
Comparision_stroke-epilepsy vs. epilepsy	hsa-miR-499b-3p	https://mirbase.org/hairpin/MI0017396	0	NaN	NaN	NaN		NaN			Comparision_stroke vs. epilepsy	hsa-miR-499b-3p	https://mirbase.org/hairpin/MI0017396	0	NaN	NaN	NaN		NaN			Comparision_stroke vs. stroke-epilepsy	hsa-miR-499b-3p	https://mirbase.org/hairpin/MI0017396	0	NaN	NaN	NaN		NaN
Comparision_stroke-epilepsy vs. epilepsy	hsa-miR-1255b-2-3p	https://mirbase.org/hairpin/MI0006436	0	NaN	NaN	NaN		NaN			Comparision_stroke vs. epilepsy	hsa-miR-1255b-2-3p	https://mirbase.org/hairpin/MI0006436	0	NaN	NaN	NaN		NaN			Comparision_stroke vs. stroke-epilepsy	hsa-miR-1255b-2-3p	https://mirbase.org/hairpin/MI0006436	0	NaN	NaN	NaN		NaN
Comparision_stroke-epilepsy vs. epilepsy	hsa-miR-634	https://mirbase.org/hairpin/MI0003649	0	NaN	NaN	NaN		NaN			Comparision_stroke vs. epilepsy	hsa-miR-634	https://mirbase.org/hairpin/MI0003649	0	NaN	NaN	NaN		NaN			Comparision_stroke vs. stroke-epilepsy	hsa-miR-634	https://mirbase.org/hairpin/MI0003649	0	NaN	NaN	NaN		NaN
Comparision_stroke-epilepsy vs. epilepsy	hsa-miR-4482-5p	https://mirbase.org/hairpin/MI0016843	0	NaN	NaN	NaN		NaN			Comparision_stroke vs. epilepsy	hsa-miR-4482-5p	https://mirbase.org/hairpin/MI0016843	0	NaN	NaN	NaN		NaN			Comparision_stroke vs. stroke-epilepsy	hsa-miR-4482-5p	https://mirbase.org/hairpin/MI0016843	0	NaN	NaN	NaN		NaN
Comparision_stroke-epilepsy vs. epilepsy	hsa-miR-5195-5p	https://mirbase.org/hairpin/MI0018174	0	NaN	NaN	NaN		NaN			Comparision_stroke vs. epilepsy	hsa-miR-5195-5p	https://mirbase.org/hairpin/MI0018174	0	NaN	NaN	NaN		NaN			Comparision_stroke vs. stroke-epilepsy	hsa-miR-5195-5p	https://mirbase.org/hairpin/MI0018174	0	NaN	NaN	NaN		NaN
Comparision_stroke-epilepsy vs. epilepsy	hsa-miR-99a-5p	https://mirbase.org/hairpin/MI0000101	0	NaN	NaN	NaN		NaN			Comparision_stroke vs. epilepsy	hsa-miR-99a-5p	https://mirbase.org/hairpin/MI0000101	0	NaN	NaN	NaN		NaN			Comparision_stroke vs. stroke-epilepsy	hsa-miR-99a-5p	https://mirbase.org/hairpin/MI0000101	0	NaN	NaN	NaN		NaN
Comparision_stroke-epilepsy vs. epilepsy	hsa-miR-6813-3p	https://mirbase.org/hairpin/MI0022658	0	NaN	NaN	NaN		NaN			Comparision_stroke vs. epilepsy	hsa-miR-6813-3p	https://mirbase.org/hairpin/MI0022658	0	NaN	NaN	NaN		NaN			Comparision_stroke vs. stroke-epilepsy	hsa-miR-6813-3p	https://mirbase.org/hairpin/MI0022658	0	NaN	NaN	NaN		NaN
Comparision_stroke-epilepsy vs. epilepsy	hsa-miR-521	https://mirbase.org/hairpin/MI0003163	0	NaN	NaN	NaN		NaN			Comparision_stroke vs. epilepsy	hsa-miR-521	https://mirbase.org/hairpin/MI0003163	0	NaN	NaN	NaN		NaN			Comparision_stroke vs. stroke-epilepsy	hsa-miR-521	https://mirbase.org/hairpin/MI0003163	0	NaN	NaN	NaN		NaN
Comparision_stroke-epilepsy vs. epilepsy	hsa-miR-122-3p	https://mirbase.org/hairpin/MI0000442	0	NaN	NaN	NaN		NaN			Comparision_stroke vs. epilepsy	hsa-miR-122-3p	https://mirbase.org/hairpin/MI0000442	0	NaN	NaN	NaN		NaN			Comparision_stroke vs. stroke-epilepsy	hsa-miR-122-3p	https://mirbase.org/hairpin/MI0000442	0	NaN	NaN	NaN		NaN
Comparision_stroke-epilepsy vs. epilepsy	hsa-miR-548al	https://mirbase.org/hairpin/MI0016851	0	NaN	NaN	NaN		NaN			Comparision_stroke vs. epilepsy	hsa-miR-548al	https://mirbase.org/hairpin/MI0016851	0	NaN	NaN	NaN		NaN			Comparision_stroke vs. stroke-epilepsy	hsa-miR-548al	https://mirbase.org/hairpin/MI0016851	0	NaN	NaN	NaN		NaN
Comparision_stroke-epilepsy vs. epilepsy	hsa-miR-4681	https://mirbase.org/hairpin/MI0017313	0	NaN	NaN	NaN		NaN			Comparision_stroke vs. epilepsy	hsa-miR-4681	https://mirbase.org/hairpin/MI0017313	0	NaN	NaN	NaN		NaN			Comparision_stroke vs. stroke-epilepsy	hsa-miR-4681	https://mirbase.org/hairpin/MI0017313	0	NaN	NaN	NaN		NaN
Comparision_stroke-epilepsy vs. epilepsy	hsa-miR-4661-5p	https://mirbase.org/hairpin/MI0017289	0	NaN	NaN	NaN		NaN			Comparision_stroke vs. epilepsy	hsa-miR-4661-5p	https://mirbase.org/hairpin/MI0017289	0	NaN	NaN	NaN		NaN			Comparision_stroke vs. stroke-epilepsy	hsa-miR-4661-5p	https://mirbase.org/hairpin/MI0017289	0	NaN	NaN	NaN		NaN
Comparision_stroke-epilepsy vs. epilepsy	hsa-miR-3923	https://mirbase.org/hairpin/MI0016430	0	NaN	NaN	NaN		NaN			Comparision_stroke vs. epilepsy	hsa-miR-3923	https://mirbase.org/hairpin/MI0016430	0	NaN	NaN	NaN		NaN			Comparision_stroke vs. stroke-epilepsy	hsa-miR-3923	https://mirbase.org/hairpin/MI0016430	0	NaN	NaN	NaN		NaN
Comparision_stroke-epilepsy vs. epilepsy	hsa-miR-4798-3p	https://mirbase.org/hairpin/MI0017445	0	NaN	NaN	NaN		NaN			Comparision_stroke vs. epilepsy	hsa-miR-4798-3p	https://mirbase.org/hairpin/MI0017445	0	NaN	NaN	NaN		NaN			Comparision_stroke vs. stroke-epilepsy	hsa-miR-4798-3p	https://mirbase.org/hairpin/MI0017445	0	NaN	NaN	NaN		NaN
Comparision_stroke-epilepsy vs. epilepsy	hsa-miR-3145-5p	https://mirbase.org/hairpin/MI0014170	0	NaN	NaN	NaN		NaN			Comparision_stroke vs. epilepsy	hsa-miR-3145-5p	https://mirbase.org/hairpin/MI0014170	0	NaN	NaN	NaN		NaN			Comparision_stroke vs. stroke-epilepsy	hsa-miR-3145-5p	https://mirbase.org/hairpin/MI0014170	0	NaN	NaN	NaN		NaN
Comparision_stroke-epilepsy vs. epilepsy	hsa-miR-4636	https://mirbase.org/hairpin/MI0017263	0	NaN	NaN	NaN		NaN			Comparision_stroke vs. epilepsy	hsa-miR-4636	https://mirbase.org/hairpin/MI0017263	0	NaN	NaN	NaN		NaN			Comparision_stroke vs. stroke-epilepsy	hsa-miR-4636	https://mirbase.org/hairpin/MI0017263	0	NaN	NaN	NaN		NaN
Comparision_stroke-epilepsy vs. epilepsy	hsa-miR-5684	https://mirbase.org/hairpin/MI0019285	0	NaN	NaN	NaN		NaN			Comparision_stroke vs. epilepsy	hsa-miR-5684	https://mirbase.org/hairpin/MI0019285	0	NaN	NaN	NaN		NaN			Comparision_stroke vs. stroke-epilepsy	hsa-miR-5684	https://mirbase.org/hairpin/MI0019285	0	NaN	NaN	NaN		NaN
Comparision_stroke-epilepsy vs. epilepsy	hsa-miR-4714-5p	https://mirbase.org/hairpin/MI0017348	0	NaN	NaN	NaN		NaN			Comparision_stroke vs. epilepsy	hsa-miR-4714-5p	https://mirbase.org/hairpin/MI0017348	0	NaN	NaN	NaN		NaN			Comparision_stroke vs. stroke-epilepsy	hsa-miR-4714-5p	https://mirbase.org/hairpin/MI0017348	0	NaN	NaN	NaN		NaN
Comparision_stroke-epilepsy vs. epilepsy	hsa-miR-3664-5p	https://mirbase.org/hairpin/MI0016065	0	NaN	NaN	NaN		NaN			Comparision_stroke vs. epilepsy	hsa-miR-3664-5p	https://mirbase.org/hairpin/MI0016065	0	NaN	NaN	NaN		NaN			Comparision_stroke vs. stroke-epilepsy	hsa-miR-3664-5p	https://mirbase.org/hairpin/MI0016065	0	NaN	NaN	NaN		NaN
Comparision_stroke-epilepsy vs. epilepsy	hsa-miR-4724-5p	https://mirbase.org/hairpin/MI0017361	0	NaN	NaN	NaN		NaN			Comparision_stroke vs. epilepsy	hsa-miR-4724-5p	https://mirbase.org/hairpin/MI0017361	0	NaN	NaN	NaN		NaN			Comparision_stroke vs. stroke-epilepsy	hsa-miR-4724-5p	https://mirbase.org/hairpin/MI0017361	0	NaN	NaN	NaN		NaN
Comparision_stroke-epilepsy vs. epilepsy	hsa-miR-1243	https://mirbase.org/hairpin/MI0006373	0	NaN	NaN	NaN		NaN			Comparision_stroke vs. epilepsy	hsa-miR-1243	https://mirbase.org/hairpin/MI0006373	0	NaN	NaN	NaN		NaN			Comparision_stroke vs. stroke-epilepsy	hsa-miR-1243	https://mirbase.org/hairpin/MI0006373	0	NaN	NaN	NaN		NaN
Comparision_stroke-epilepsy vs. epilepsy	hsa-miR-452-5p	https://mirbase.org/hairpin/MI0001733	0	NaN	NaN	NaN		NaN			Comparision_stroke vs. epilepsy	hsa-miR-452-5p	https://mirbase.org/hairpin/MI0001733	0	NaN	NaN	NaN		NaN			Comparision_stroke vs. stroke-epilepsy	hsa-miR-452-5p	https://mirbase.org/hairpin/MI0001733	0	NaN	NaN	NaN		NaN
Comparision_stroke-epilepsy vs. epilepsy	hsa-miR-5197-3p	https://mirbase.org/hairpin/MI0018176	0	NaN	NaN	NaN		NaN			Comparision_stroke vs. epilepsy	hsa-miR-5197-3p	https://mirbase.org/hairpin/MI0018176	0	NaN	NaN	NaN		NaN			Comparision_stroke vs. stroke-epilepsy	hsa-miR-5197-3p	https://mirbase.org/hairpin/MI0018176	0	NaN	NaN	NaN		NaN
Comparision_stroke-epilepsy vs. epilepsy	hsa-miR-483-5p	https://mirbase.org/hairpin/MI0002467	0	NaN	NaN	NaN		NaN			Comparision_stroke vs. epilepsy	hsa-miR-483-5p	https://mirbase.org/hairpin/MI0002467	0	NaN	NaN	NaN		NaN			Comparision_stroke vs. stroke-epilepsy	hsa-miR-483-5p	https://mirbase.org/hairpin/MI0002467	0	NaN	NaN	NaN		NaN
Comparision_stroke-epilepsy vs. epilepsy	hsa-miR-4499	https://mirbase.org/hairpin/MI0016862	0	NaN	NaN	NaN		NaN			Comparision_stroke vs. epilepsy	hsa-miR-4499	https://mirbase.org/hairpin/MI0016862	0	NaN	NaN	NaN		NaN			Comparision_stroke vs. stroke-epilepsy	hsa-miR-4499	https://mirbase.org/hairpin/MI0016862	0	NaN	NaN	NaN		NaN
Comparision_stroke-epilepsy vs. epilepsy	hsa-miR-3925-5p	https://mirbase.org/hairpin/MI0016433	0	NaN	NaN	NaN		NaN			Comparision_stroke vs. epilepsy	hsa-miR-3925-5p	https://mirbase.org/hairpin/MI0016433	0	NaN	NaN	NaN		NaN			Comparision_stroke vs. stroke-epilepsy	hsa-miR-3925-5p	https://mirbase.org/hairpin/MI0016433	0	NaN	NaN	NaN		NaN
Comparision_stroke-epilepsy vs. epilepsy	hsa-miR-6856-5p	https://mirbase.org/hairpin/MI0022702	0	NaN	NaN	NaN		NaN			Comparision_stroke vs. epilepsy	hsa-miR-6856-5p	https://mirbase.org/hairpin/MI0022702	0	NaN	NaN	NaN		NaN			Comparision_stroke vs. stroke-epilepsy	hsa-miR-6856-5p	https://mirbase.org/hairpin/MI0022702	0	NaN	NaN	NaN		NaN
Comparision_stroke-epilepsy vs. epilepsy	hsa-miR-3916	https://mirbase.org/hairpin/MI0016422	0	NaN	NaN	NaN		NaN			Comparision_stroke vs. epilepsy	hsa-miR-3916	https://mirbase.org/hairpin/MI0016422	0	NaN	NaN	NaN		NaN			Comparision_stroke vs. stroke-epilepsy	hsa-miR-3916	https://mirbase.org/hairpin/MI0016422	0	NaN	NaN	NaN		NaN
Comparision_stroke-epilepsy vs. epilepsy	hsa-miR-576-3p	https://mirbase.org/hairpin/MI0003583	0	NaN	NaN	NaN		NaN			Comparision_stroke vs. epilepsy	hsa-miR-576-3p	https://mirbase.org/hairpin/MI0003583	0	NaN	NaN	NaN		NaN			Comparision_stroke vs. stroke-epilepsy	hsa-miR-576-3p	https://mirbase.org/hairpin/MI0003583	0	NaN	NaN	NaN		NaN
Comparision_stroke-epilepsy vs. epilepsy	hsa-miR-3942-5p	https://mirbase.org/hairpin/MI0016599	0	NaN	NaN	NaN		NaN			Comparision_stroke vs. epilepsy	hsa-miR-3942-5p	https://mirbase.org/hairpin/MI0016599	0	NaN	NaN	NaN		NaN			Comparision_stroke vs. stroke-epilepsy	hsa-miR-3942-5p	https://mirbase.org/hairpin/MI0016599	0	NaN	NaN	NaN		NaN
Comparision_stroke-epilepsy vs. epilepsy	hsa-miR-6838-5p	https://mirbase.org/hairpin/MI0022684	0	NaN	NaN	NaN		NaN			Comparision_stroke vs. epilepsy	hsa-miR-6838-5p	https://mirbase.org/hairpin/MI0022684	0	NaN	NaN	NaN		NaN			Comparision_stroke vs. stroke-epilepsy	hsa-miR-6838-5p	https://mirbase.org/hairpin/MI0022684	0	NaN	NaN	NaN		NaN
Comparision_stroke-epilepsy vs. epilepsy	hsa-miR-646	https://mirbase.org/hairpin/MI0003661	0	NaN	NaN	NaN		NaN			Comparision_stroke vs. epilepsy	hsa-miR-646	https://mirbase.org/hairpin/MI0003661	0	NaN	NaN	NaN		NaN			Comparision_stroke vs. stroke-epilepsy	hsa-miR-646	https://mirbase.org/hairpin/MI0003661	0	NaN	NaN	NaN		NaN
Comparision_stroke-epilepsy vs. epilepsy	hsa-miR-1179	https://mirbase.org/hairpin/MI0006272	0	NaN	NaN	NaN		NaN			Comparision_stroke vs. epilepsy	hsa-miR-1179	https://mirbase.org/hairpin/MI0006272	0	NaN	NaN	NaN		NaN			Comparision_stroke vs. stroke-epilepsy	hsa-miR-1179	https://mirbase.org/hairpin/MI0006272	0	NaN	NaN	NaN		NaN
Comparision_stroke-epilepsy vs. epilepsy	hsa-miR-6779-3p	https://mirbase.org/hairpin/MI0022624	0	NaN	NaN	NaN		NaN			Comparision_stroke vs. epilepsy	hsa-miR-6779-3p	https://mirbase.org/hairpin/MI0022624	0	NaN	NaN	NaN		NaN			Comparision_stroke vs. stroke-epilepsy	hsa-miR-6779-3p	https://mirbase.org/hairpin/MI0022624	0	NaN	NaN	NaN		NaN
Comparision_stroke-epilepsy vs. epilepsy	hsa-miR-129-2-3p	https://mirbase.org/hairpin/MI0000473	0	NaN	NaN	NaN		NaN			Comparision_stroke vs. epilepsy	hsa-miR-129-2-3p	https://mirbase.org/hairpin/MI0000473	0	NaN	NaN	NaN		NaN			Comparision_stroke vs. stroke-epilepsy	hsa-miR-129-2-3p	https://mirbase.org/hairpin/MI0000473	0	NaN	NaN	NaN		NaN
Comparision_stroke-epilepsy vs. epilepsy	hsa-miR-129-1-3p	https://mirbase.org/hairpin/MI0000252	0	NaN	NaN	NaN		NaN			Comparision_stroke vs. epilepsy	hsa-miR-129-1-3p	https://mirbase.org/hairpin/MI0000252	0	NaN	NaN	NaN		NaN			Comparision_stroke vs. stroke-epilepsy	hsa-miR-129-1-3p	https://mirbase.org/hairpin/MI0000252	0	NaN	NaN	NaN		NaN
Comparision_stroke-epilepsy vs. epilepsy	hsa-miR-6819-3p	https://mirbase.org/hairpin/MI0022664	0	NaN	NaN	NaN		NaN			Comparision_stroke vs. epilepsy	hsa-miR-6819-3p	https://mirbase.org/hairpin/MI0022664	0	NaN	NaN	NaN		NaN			Comparision_stroke vs. stroke-epilepsy	hsa-miR-6819-3p	https://mirbase.org/hairpin/MI0022664	0	NaN	NaN	NaN		NaN
Comparision_stroke-epilepsy vs. epilepsy	hsa-miR-596	https://mirbase.org/hairpin/MI0003608	0	NaN	NaN	NaN		NaN			Comparision_stroke vs. epilepsy	hsa-miR-596	https://mirbase.org/hairpin/MI0003608	0	NaN	NaN	NaN		NaN			Comparision_stroke vs. stroke-epilepsy	hsa-miR-596	https://mirbase.org/hairpin/MI0003608	0	NaN	NaN	NaN		NaN
Comparision_stroke-epilepsy vs. epilepsy	hsa-miR-4670-5p	https://mirbase.org/hairpin/MI0017301	0	NaN	NaN	NaN		NaN			Comparision_stroke vs. epilepsy	hsa-miR-4670-5p	https://mirbase.org/hairpin/MI0017301	0	NaN	NaN	NaN		NaN			Comparision_stroke vs. stroke-epilepsy	hsa-miR-4670-5p	https://mirbase.org/hairpin/MI0017301	0	NaN	NaN	NaN		NaN
Comparision_stroke-epilepsy vs. epilepsy	hsa-miR-6854-5p	https://mirbase.org/hairpin/MI0022700	0	NaN	NaN	NaN		NaN			Comparision_stroke vs. epilepsy	hsa-miR-6854-5p	https://mirbase.org/hairpin/MI0022700	0	NaN	NaN	NaN		NaN			Comparision_stroke vs. stroke-epilepsy	hsa-miR-6854-5p	https://mirbase.org/hairpin/MI0022700	0	NaN	NaN	NaN		NaN
Comparision_stroke-epilepsy vs. epilepsy	hsa-miR-208b-5p	https://mirbase.org/hairpin/MI0005570	0	NaN	NaN	NaN		NaN			Comparision_stroke vs. epilepsy	hsa-miR-208b-5p	https://mirbase.org/hairpin/MI0005570	0	NaN	NaN	NaN		NaN			Comparision_stroke vs. stroke-epilepsy	hsa-miR-208b-5p	https://mirbase.org/hairpin/MI0005570	0	NaN	NaN	NaN		NaN
Comparision_stroke-epilepsy vs. epilepsy	hsa-miR-3914	https://mirbase.org/hairpin/MI0016419	0	NaN	NaN	NaN		NaN			Comparision_stroke vs. epilepsy	hsa-miR-3914	https://mirbase.org/hairpin/MI0016419	0	NaN	NaN	NaN		NaN			Comparision_stroke vs. stroke-epilepsy	hsa-miR-3914	https://mirbase.org/hairpin/MI0016419	0	NaN	NaN	NaN		NaN
Comparision_stroke-epilepsy vs. epilepsy	hsa-miR-6888-5p	https://mirbase.org/hairpin/MI0022735	0	NaN	NaN	NaN		NaN			Comparision_stroke vs. epilepsy	hsa-miR-6888-5p	https://mirbase.org/hairpin/MI0022735	0	NaN	NaN	NaN		NaN			Comparision_stroke vs. stroke-epilepsy	hsa-miR-6888-5p	https://mirbase.org/hairpin/MI0022735	0	NaN	NaN	NaN		NaN
Comparision_stroke-epilepsy vs. epilepsy	hsa-miR-708-5p	https://mirbase.org/hairpin/MI0005543	0	NaN	NaN	NaN		NaN			Comparision_stroke vs. epilepsy	hsa-miR-708-5p	https://mirbase.org/hairpin/MI0005543	0	NaN	NaN	NaN		NaN			Comparision_stroke vs. stroke-epilepsy	hsa-miR-708-5p	https://mirbase.org/hairpin/MI0005543	0	NaN	NaN	NaN		NaN
Comparision_stroke-epilepsy vs. epilepsy	hsa-miR-940	https://mirbase.org/hairpin/MI0005762	0	NaN	NaN	NaN		NaN			Comparision_stroke vs. epilepsy	hsa-miR-940	https://mirbase.org/hairpin/MI0005762	0	NaN	NaN	NaN		NaN			Comparision_stroke vs. stroke-epilepsy	hsa-miR-940	https://mirbase.org/hairpin/MI0005762	0	NaN	NaN	NaN		NaN
Comparision_stroke-epilepsy vs. epilepsy	hsa-miR-4747-3p	https://mirbase.org/hairpin/MI0017386	0	NaN	NaN	NaN		NaN			Comparision_stroke vs. epilepsy	hsa-miR-4747-3p	https://mirbase.org/hairpin/MI0017386	0	NaN	NaN	NaN		NaN			Comparision_stroke vs. stroke-epilepsy	hsa-miR-4747-3p	https://mirbase.org/hairpin/MI0017386	0	NaN	NaN	NaN		NaN
Comparision_stroke-epilepsy vs. epilepsy	hsa-miR-3142	https://mirbase.org/hairpin/MI0014166	0	NaN	NaN	NaN		NaN			Comparision_stroke vs. epilepsy	hsa-miR-3142	https://mirbase.org/hairpin/MI0014166	0	NaN	NaN	NaN		NaN			Comparision_stroke vs. stroke-epilepsy	hsa-miR-3142	https://mirbase.org/hairpin/MI0014166	0	NaN	NaN	NaN		NaN
Comparision_stroke-epilepsy vs. epilepsy	hsa-miR-9500	https://mirbase.org/hairpin/MI0029185	0	NaN	NaN	NaN		NaN			Comparision_stroke vs. epilepsy	hsa-miR-9500	https://mirbase.org/hairpin/MI0029185	0	NaN	NaN	NaN		NaN			Comparision_stroke vs. stroke-epilepsy	hsa-miR-9500	https://mirbase.org/hairpin/MI0029185	0	NaN	NaN	NaN		NaN
Comparision_stroke-epilepsy vs. epilepsy	hsa-miR-7845-5p	https://mirbase.org/hairpin/MI0025515	0	NaN	NaN	NaN		NaN			Comparision_stroke vs. epilepsy	hsa-miR-7845-5p	https://mirbase.org/hairpin/MI0025515	0	NaN	NaN	NaN		NaN			Comparision_stroke vs. stroke-epilepsy	hsa-miR-7845-5p	https://mirbase.org/hairpin/MI0025515	0	NaN	NaN	NaN		NaN
Comparision_stroke-epilepsy vs. epilepsy	hsa-miR-4739	https://mirbase.org/hairpin/MI0017377	0	NaN	NaN	NaN		NaN			Comparision_stroke vs. epilepsy	hsa-miR-4739	https://mirbase.org/hairpin/MI0017377	0	NaN	NaN	NaN		NaN			Comparision_stroke vs. stroke-epilepsy	hsa-miR-4739	https://mirbase.org/hairpin/MI0017377	0	NaN	NaN	NaN		NaN
Comparision_stroke-epilepsy vs. epilepsy	hsa-miR-6743-5p	https://mirbase.org/hairpin/MI0022588	0	NaN	NaN	NaN		NaN			Comparision_stroke vs. epilepsy	hsa-miR-6743-5p	https://mirbase.org/hairpin/MI0022588	0	NaN	NaN	NaN		NaN			Comparision_stroke vs. stroke-epilepsy	hsa-miR-6743-5p	https://mirbase.org/hairpin/MI0022588	0	NaN	NaN	NaN		NaN
Comparision_stroke-epilepsy vs. epilepsy	hsa-miR-6085	https://mirbase.org/hairpin/MI0020362	0	NaN	NaN	NaN		NaN			Comparision_stroke vs. epilepsy	hsa-miR-6085	https://mirbase.org/hairpin/MI0020362	0	NaN	NaN	NaN		NaN			Comparision_stroke vs. stroke-epilepsy	hsa-miR-6085	https://mirbase.org/hairpin/MI0020362	0	NaN	NaN	NaN		NaN
Comparision_stroke-epilepsy vs. epilepsy	hsa-miR-4716-3p	https://mirbase.org/hairpin/MI0017350	0	NaN	NaN	NaN		NaN			Comparision_stroke vs. epilepsy	hsa-miR-4716-3p	https://mirbase.org/hairpin/MI0017350	0	NaN	NaN	NaN		NaN			Comparision_stroke vs. stroke-epilepsy	hsa-miR-4716-3p	https://mirbase.org/hairpin/MI0017350	0	NaN	NaN	NaN		NaN
Comparision_stroke-epilepsy vs. epilepsy	hsa-miR-4678	https://mirbase.org/hairpin/MI0017309	0	NaN	NaN	NaN		NaN			Comparision_stroke vs. epilepsy	hsa-miR-4678	https://mirbase.org/hairpin/MI0017309	0	NaN	NaN	NaN		NaN			Comparision_stroke vs. stroke-epilepsy	hsa-miR-4678	https://mirbase.org/hairpin/MI0017309	0	NaN	NaN	NaN		NaN
Comparision_stroke-epilepsy vs. epilepsy	hsa-miR-4464	https://mirbase.org/hairpin/MI0016812	0	NaN	NaN	NaN		NaN			Comparision_stroke vs. epilepsy	hsa-miR-4464	https://mirbase.org/hairpin/MI0016812	0	NaN	NaN	NaN		NaN			Comparision_stroke vs. stroke-epilepsy	hsa-miR-4464	https://mirbase.org/hairpin/MI0016812	0	NaN	NaN	NaN		NaN
Comparision_stroke-epilepsy vs. epilepsy	hsa-miR-1244	https://mirbase.org/hairpin/MI0006379	0	NaN	NaN	NaN		NaN			Comparision_stroke vs. epilepsy	hsa-miR-1244	https://mirbase.org/hairpin/MI0006379	0	NaN	NaN	NaN		NaN			Comparision_stroke vs. stroke-epilepsy	hsa-miR-1244	https://mirbase.org/hairpin/MI0006379	0	NaN	NaN	NaN		NaN
Comparision_stroke-epilepsy vs. epilepsy	hsa-miR-5588-3p	https://mirbase.org/hairpin/MI0019147	0	NaN	NaN	NaN		NaN			Comparision_stroke vs. epilepsy	hsa-miR-5588-3p	https://mirbase.org/hairpin/MI0019147	0	NaN	NaN	NaN		NaN			Comparision_stroke vs. stroke-epilepsy	hsa-miR-5588-3p	https://mirbase.org/hairpin/MI0019147	0	NaN	NaN	NaN		NaN
Comparision_stroke-epilepsy vs. epilepsy	hsa-miR-6838-3p	https://mirbase.org/hairpin/MI0022684	0	NaN	NaN	NaN		NaN			Comparision_stroke vs. epilepsy	hsa-miR-6838-3p	https://mirbase.org/hairpin/MI0022684	0	NaN	NaN	NaN		NaN			Comparision_stroke vs. stroke-epilepsy	hsa-miR-6838-3p	https://mirbase.org/hairpin/MI0022684	0	NaN	NaN	NaN		NaN
Comparision_stroke-epilepsy vs. epilepsy	hsa-miR-1245a	https://mirbase.org/hairpin/MI0006380	0	NaN	NaN	NaN		NaN			Comparision_stroke vs. epilepsy	hsa-miR-1245a	https://mirbase.org/hairpin/MI0006380	0	NaN	NaN	NaN		NaN			Comparision_stroke vs. stroke-epilepsy	hsa-miR-1245a	https://mirbase.org/hairpin/MI0006380	0	NaN	NaN	NaN		NaN
Comparision_stroke-epilepsy vs. epilepsy	hsa-miR-371b-3p	https://mirbase.org/hairpin/MI0017393	0	NaN	NaN	NaN		NaN			Comparision_stroke vs. epilepsy	hsa-miR-371b-3p	https://mirbase.org/hairpin/MI0017393	0	NaN	NaN	NaN		NaN			Comparision_stroke vs. stroke-epilepsy	hsa-miR-371b-3p	https://mirbase.org/hairpin/MI0017393	0	NaN	NaN	NaN		NaN
Comparision_stroke-epilepsy vs. epilepsy	hsa-miR-371a-3p	https://mirbase.org/hairpin/MI0000779	0	NaN	NaN	NaN		NaN			Comparision_stroke vs. epilepsy	hsa-miR-371a-3p	https://mirbase.org/hairpin/MI0000779	0	NaN	NaN	NaN		NaN			Comparision_stroke vs. stroke-epilepsy	hsa-miR-371a-3p	https://mirbase.org/hairpin/MI0000779	0	NaN	NaN	NaN		NaN
Comparision_stroke-epilepsy vs. epilepsy	hsa-miR-519e-3p	https://mirbase.org/hairpin/MI0003145	0	NaN	NaN	NaN		NaN			Comparision_stroke vs. epilepsy	hsa-miR-519e-3p	https://mirbase.org/hairpin/MI0003145	0	NaN	NaN	NaN		NaN			Comparision_stroke vs. stroke-epilepsy	hsa-miR-519e-3p	https://mirbase.org/hairpin/MI0003145	0	NaN	NaN	NaN		NaN
Comparision_stroke-epilepsy vs. epilepsy	hsa-miR-512-3p	https://mirbase.org/hairpin/MI0003140	0	NaN	NaN	NaN		NaN			Comparision_stroke vs. epilepsy	hsa-miR-512-3p	https://mirbase.org/hairpin/MI0003140	0	NaN	NaN	NaN		NaN			Comparision_stroke vs. stroke-epilepsy	hsa-miR-512-3p	https://mirbase.org/hairpin/MI0003140	0	NaN	NaN	NaN		NaN
Comparision_stroke-epilepsy vs. epilepsy	hsa-miR-520f-3p	https://mirbase.org/hairpin/MI0003146	0	NaN	NaN	NaN		NaN			Comparision_stroke vs. epilepsy	hsa-miR-520f-3p	https://mirbase.org/hairpin/MI0003146	0	NaN	NaN	NaN		NaN			Comparision_stroke vs. stroke-epilepsy	hsa-miR-520f-3p	https://mirbase.org/hairpin/MI0003146	0	NaN	NaN	NaN		NaN
Comparision_stroke-epilepsy vs. epilepsy	hsa-miR-648	https://mirbase.org/hairpin/MI0003663	0	NaN	NaN	NaN		NaN			Comparision_stroke vs. epilepsy	hsa-miR-648	https://mirbase.org/hairpin/MI0003663	0	NaN	NaN	NaN		NaN			Comparision_stroke vs. stroke-epilepsy	hsa-miR-648	https://mirbase.org/hairpin/MI0003663	0	NaN	NaN	NaN		NaN
Comparision_stroke-epilepsy vs. epilepsy	hsa-miR-4715-5p	https://mirbase.org/hairpin/MI0017349	0	NaN	NaN	NaN		NaN			Comparision_stroke vs. epilepsy	hsa-miR-4715-5p	https://mirbase.org/hairpin/MI0017349	0	NaN	NaN	NaN		NaN			Comparision_stroke vs. stroke-epilepsy	hsa-miR-4715-5p	https://mirbase.org/hairpin/MI0017349	0	NaN	NaN	NaN		NaN
Comparision_stroke-epilepsy vs. epilepsy	hsa-miR-5590-3p	https://mirbase.org/hairpin/MI0019150	0	NaN	NaN	NaN		NaN			Comparision_stroke vs. epilepsy	hsa-miR-5590-3p	https://mirbase.org/hairpin/MI0019150	0	NaN	NaN	NaN		NaN			Comparision_stroke vs. stroke-epilepsy	hsa-miR-5590-3p	https://mirbase.org/hairpin/MI0019150	0	NaN	NaN	NaN		NaN
Comparision_stroke-epilepsy vs. epilepsy	hsa-miR-369-3p	https://mirbase.org/hairpin/MI0000777	0	NaN	NaN	NaN		NaN			Comparision_stroke vs. epilepsy	hsa-miR-369-3p	https://mirbase.org/hairpin/MI0000777	0	NaN	NaN	NaN		NaN			Comparision_stroke vs. stroke-epilepsy	hsa-miR-369-3p	https://mirbase.org/hairpin/MI0000777	0	NaN	NaN	NaN		NaN
Comparision_stroke-epilepsy vs. epilepsy	hsa-miR-5692b	https://mirbase.org/hairpin/MI0019311	0	NaN	NaN	NaN		NaN			Comparision_stroke vs. epilepsy	hsa-miR-5692b	https://mirbase.org/hairpin/MI0019311	0	NaN	NaN	NaN		NaN			Comparision_stroke vs. stroke-epilepsy	hsa-miR-5692b	https://mirbase.org/hairpin/MI0019311	0	NaN	NaN	NaN		NaN
Comparision_stroke-epilepsy vs. epilepsy	hsa-miR-5692c	https://mirbase.org/hairpin/MI0019288	0	NaN	NaN	NaN		NaN			Comparision_stroke vs. epilepsy	hsa-miR-5692c	https://mirbase.org/hairpin/MI0019288	0	NaN	NaN	NaN		NaN			Comparision_stroke vs. stroke-epilepsy	hsa-miR-5692c	https://mirbase.org/hairpin/MI0019288	0	NaN	NaN	NaN		NaN
Comparision_stroke-epilepsy vs. epilepsy	hsa-miR-7705	https://mirbase.org/hairpin/MI0025241	0	NaN	NaN	NaN		NaN			Comparision_stroke vs. epilepsy	hsa-miR-7705	https://mirbase.org/hairpin/MI0025241	0	NaN	NaN	NaN		NaN			Comparision_stroke vs. stroke-epilepsy	hsa-miR-7705	https://mirbase.org/hairpin/MI0025241	0	NaN	NaN	NaN		NaN
Comparision_stroke-epilepsy vs. epilepsy	hsa-miR-1295b-3p	https://mirbase.org/hairpin/MI0019146	0	NaN	NaN	NaN		NaN			Comparision_stroke vs. epilepsy	hsa-miR-1295b-3p	https://mirbase.org/hairpin/MI0019146	0	NaN	NaN	NaN		NaN			Comparision_stroke vs. stroke-epilepsy	hsa-miR-1295b-3p	https://mirbase.org/hairpin/MI0019146	0	NaN	NaN	NaN		NaN
Comparision_stroke-epilepsy vs. epilepsy	hsa-miR-410-3p	https://mirbase.org/hairpin/MI0002465	0	NaN	NaN	NaN		NaN			Comparision_stroke vs. epilepsy	hsa-miR-410-3p	https://mirbase.org/hairpin/MI0002465	0	NaN	NaN	NaN		NaN			Comparision_stroke vs. stroke-epilepsy	hsa-miR-410-3p	https://mirbase.org/hairpin/MI0002465	0	NaN	NaN	NaN		NaN
Comparision_stroke-epilepsy vs. epilepsy	hsa-miR-656-3p	https://mirbase.org/hairpin/MI0003678	0	NaN	NaN	NaN		NaN			Comparision_stroke vs. epilepsy	hsa-miR-656-3p	https://mirbase.org/hairpin/MI0003678	0	NaN	NaN	NaN		NaN			Comparision_stroke vs. stroke-epilepsy	hsa-miR-656-3p	https://mirbase.org/hairpin/MI0003678	0	NaN	NaN	NaN		NaN
Comparision_stroke-epilepsy vs. epilepsy	hsa-miR-34c-3p	https://mirbase.org/hairpin/MI0000743	0	NaN	NaN	NaN		NaN			Comparision_stroke vs. epilepsy	hsa-miR-34c-3p	https://mirbase.org/hairpin/MI0000743	0	NaN	NaN	NaN		NaN			Comparision_stroke vs. stroke-epilepsy	hsa-miR-34c-3p	https://mirbase.org/hairpin/MI0000743	0	NaN	NaN	NaN		NaN
Comparision_stroke-epilepsy vs. epilepsy	hsa-miR-5094	https://mirbase.org/hairpin/MI0017983	0	NaN	NaN	NaN		NaN			Comparision_stroke vs. epilepsy	hsa-miR-5094	https://mirbase.org/hairpin/MI0017983	0	NaN	NaN	NaN		NaN			Comparision_stroke vs. stroke-epilepsy	hsa-miR-5094	https://mirbase.org/hairpin/MI0017983	0	NaN	NaN	NaN		NaN
Comparision_stroke-epilepsy vs. epilepsy	hsa-miR-154-3p	https://mirbase.org/hairpin/MI0000480	0	NaN	NaN	NaN		NaN			Comparision_stroke vs. epilepsy	hsa-miR-154-3p	https://mirbase.org/hairpin/MI0000480	0	NaN	NaN	NaN		NaN			Comparision_stroke vs. stroke-epilepsy	hsa-miR-154-3p	https://mirbase.org/hairpin/MI0000480	0	NaN	NaN	NaN		NaN
Comparision_stroke-epilepsy vs. epilepsy	hsa-miR-96-3p	https://mirbase.org/hairpin/MI0000098	0	NaN	NaN	NaN		NaN			Comparision_stroke vs. epilepsy	hsa-miR-96-3p	https://mirbase.org/hairpin/MI0000098	0	NaN	NaN	NaN		NaN			Comparision_stroke vs. stroke-epilepsy	hsa-miR-96-3p	https://mirbase.org/hairpin/MI0000098	0	NaN	NaN	NaN		NaN
Comparision_stroke-epilepsy vs. epilepsy	hsa-miR-382-3p	https://mirbase.org/hairpin/MI0000790	0	NaN	NaN	NaN		NaN			Comparision_stroke vs. epilepsy	hsa-miR-382-3p	https://mirbase.org/hairpin/MI0000790	0	NaN	NaN	NaN		NaN			Comparision_stroke vs. stroke-epilepsy	hsa-miR-382-3p	https://mirbase.org/hairpin/MI0000790	0	NaN	NaN	NaN		NaN
Comparision_stroke-epilepsy vs. epilepsy	hsa-miR-5092	https://mirbase.org/hairpin/MI0017981	0	NaN	NaN	NaN		NaN			Comparision_stroke vs. epilepsy	hsa-miR-5092	https://mirbase.org/hairpin/MI0017981	0	NaN	NaN	NaN		NaN			Comparision_stroke vs. stroke-epilepsy	hsa-miR-5092	https://mirbase.org/hairpin/MI0017981	0	NaN	NaN	NaN		NaN
Comparision_stroke-epilepsy vs. epilepsy	hsa-miR-4733-5p	https://mirbase.org/hairpin/MI0017370	0	NaN	NaN	NaN		NaN			Comparision_stroke vs. epilepsy	hsa-miR-4733-5p	https://mirbase.org/hairpin/MI0017370	0	NaN	NaN	NaN		NaN			Comparision_stroke vs. stroke-epilepsy	hsa-miR-4733-5p	https://mirbase.org/hairpin/MI0017370	0	NaN	NaN	NaN		NaN
Comparision_stroke-epilepsy vs. epilepsy	hsa-miR-500b-5p	https://mirbase.org/hairpin/MI0015903	0	NaN	NaN	NaN		NaN			Comparision_stroke vs. epilepsy	hsa-miR-500b-5p	https://mirbase.org/hairpin/MI0015903	0	NaN	NaN	NaN		NaN			Comparision_stroke vs. stroke-epilepsy	hsa-miR-500b-5p	https://mirbase.org/hairpin/MI0015903	0	NaN	NaN	NaN		NaN
Comparision_stroke-epilepsy vs. epilepsy	hsa-miR-362-5p	https://mirbase.org/hairpin/MI0000762	0	NaN	NaN	NaN		NaN			Comparision_stroke vs. epilepsy	hsa-miR-362-5p	https://mirbase.org/hairpin/MI0000762	0	NaN	NaN	NaN		NaN			Comparision_stroke vs. stroke-epilepsy	hsa-miR-362-5p	https://mirbase.org/hairpin/MI0000762	0	NaN	NaN	NaN		NaN
Comparision_stroke-epilepsy vs. epilepsy	hsa-miR-501-5p	https://mirbase.org/hairpin/MI0003185	0	NaN	NaN	NaN		NaN			Comparision_stroke vs. epilepsy	hsa-miR-501-5p	https://mirbase.org/hairpin/MI0003185	0	NaN	NaN	NaN		NaN			Comparision_stroke vs. stroke-epilepsy	hsa-miR-501-5p	https://mirbase.org/hairpin/MI0003185	0	NaN	NaN	NaN		NaN
Comparision_stroke-epilepsy vs. epilepsy	hsa-miR-5188	https://mirbase.org/hairpin/MI0018167	0	NaN	NaN	NaN		NaN			Comparision_stroke vs. epilepsy	hsa-miR-5188	https://mirbase.org/hairpin/MI0018167	0	NaN	NaN	NaN		NaN			Comparision_stroke vs. stroke-epilepsy	hsa-miR-5188	https://mirbase.org/hairpin/MI0018167	0	NaN	NaN	NaN		NaN
Comparision_stroke-epilepsy vs. epilepsy	hsa-miR-3200-5p	https://mirbase.org/hairpin/MI0014249	0	NaN	NaN	NaN		NaN			Comparision_stroke vs. epilepsy	hsa-miR-3200-5p	https://mirbase.org/hairpin/MI0014249	0	NaN	NaN	NaN		NaN			Comparision_stroke vs. stroke-epilepsy	hsa-miR-3200-5p	https://mirbase.org/hairpin/MI0014249	0	NaN	NaN	NaN		NaN
Comparision_stroke-epilepsy vs. epilepsy	hsa-miR-4712-3p	https://mirbase.org/hairpin/MI0017346	0	NaN	NaN	NaN		NaN			Comparision_stroke vs. epilepsy	hsa-miR-4712-3p	https://mirbase.org/hairpin/MI0017346	0	NaN	NaN	NaN		NaN			Comparision_stroke vs. stroke-epilepsy	hsa-miR-4712-3p	https://mirbase.org/hairpin/MI0017346	0	NaN	NaN	NaN		NaN
Comparision_stroke-epilepsy vs. epilepsy	hsa-miR-502-3p	https://mirbase.org/hairpin/MI0003186	0	NaN	NaN	NaN		NaN			Comparision_stroke vs. epilepsy	hsa-miR-502-3p	https://mirbase.org/hairpin/MI0003186	0	NaN	NaN	NaN		NaN			Comparision_stroke vs. stroke-epilepsy	hsa-miR-502-3p	https://mirbase.org/hairpin/MI0003186	0	NaN	NaN	NaN		NaN
Comparision_stroke-epilepsy vs. epilepsy	hsa-miR-889-5p	https://mirbase.org/hairpin/MI0005540	0	NaN	NaN	NaN		NaN			Comparision_stroke vs. epilepsy	hsa-miR-889-5p	https://mirbase.org/hairpin/MI0005540	0	NaN	NaN	NaN		NaN			Comparision_stroke vs. stroke-epilepsy	hsa-miR-889-5p	https://mirbase.org/hairpin/MI0005540	0	NaN	NaN	NaN		NaN
Comparision_stroke-epilepsy vs. epilepsy	hsa-miR-4495	https://mirbase.org/hairpin/MI0016857	0	NaN	NaN	NaN		NaN			Comparision_stroke vs. epilepsy	hsa-miR-4495	https://mirbase.org/hairpin/MI0016857	0	NaN	NaN	NaN		NaN			Comparision_stroke vs. stroke-epilepsy	hsa-miR-4495	https://mirbase.org/hairpin/MI0016857	0	NaN	NaN	NaN		NaN
Comparision_stroke-epilepsy vs. epilepsy	hsa-miR-3668	https://mirbase.org/hairpin/MI0016069	0	NaN	NaN	NaN		NaN			Comparision_stroke vs. epilepsy	hsa-miR-3668	https://mirbase.org/hairpin/MI0016069	0	NaN	NaN	NaN		NaN			Comparision_stroke vs. stroke-epilepsy	hsa-miR-3668	https://mirbase.org/hairpin/MI0016069	0	NaN	NaN	NaN		NaN
Comparision_stroke-epilepsy vs. epilepsy	hsa-miR-4657	https://mirbase.org/hairpin/MI0017285	0	NaN	NaN	NaN		NaN			Comparision_stroke vs. epilepsy	hsa-miR-4657	https://mirbase.org/hairpin/MI0017285	0	NaN	NaN	NaN		NaN			Comparision_stroke vs. stroke-epilepsy	hsa-miR-4657	https://mirbase.org/hairpin/MI0017285	0	NaN	NaN	NaN		NaN
Comparision_stroke-epilepsy vs. epilepsy	hsa-miR-4491	https://mirbase.org/hairpin/MI0016853	0	NaN	NaN	NaN		NaN			Comparision_stroke vs. epilepsy	hsa-miR-4491	https://mirbase.org/hairpin/MI0016853	0	NaN	NaN	NaN		NaN			Comparision_stroke vs. stroke-epilepsy	hsa-miR-4491	https://mirbase.org/hairpin/MI0016853	0	NaN	NaN	NaN		NaN
Comparision_stroke-epilepsy vs. epilepsy	hsa-miR-511-3p	https://mirbase.org/hairpin/MI0003127	0	NaN	NaN	NaN		NaN			Comparision_stroke vs. epilepsy	hsa-miR-511-3p	https://mirbase.org/hairpin/MI0003127	0	NaN	NaN	NaN		NaN			Comparision_stroke vs. stroke-epilepsy	hsa-miR-511-3p	https://mirbase.org/hairpin/MI0003127	0	NaN	NaN	NaN		NaN
Comparision_stroke-epilepsy vs. epilepsy	hsa-miR-4781-3p	https://mirbase.org/hairpin/MI0017426	0	NaN	NaN	NaN		NaN			Comparision_stroke vs. epilepsy	hsa-miR-4781-3p	https://mirbase.org/hairpin/MI0017426	0	NaN	NaN	NaN		NaN			Comparision_stroke vs. stroke-epilepsy	hsa-miR-4781-3p	https://mirbase.org/hairpin/MI0017426	0	NaN	NaN	NaN		NaN
Comparision_stroke-epilepsy vs. epilepsy	hsa-miR-4307	https://mirbase.org/hairpin/MI0015838	0	NaN	NaN	NaN		NaN			Comparision_stroke vs. epilepsy	hsa-miR-4307	https://mirbase.org/hairpin/MI0015838	0	NaN	NaN	NaN		NaN			Comparision_stroke vs. stroke-epilepsy	hsa-miR-4307	https://mirbase.org/hairpin/MI0015838	0	NaN	NaN	NaN		NaN
Comparision_stroke-epilepsy vs. epilepsy	hsa-miR-10399-5p	https://mirbase.org/hairpin/MI0033423	0	NaN	NaN	NaN		NaN			Comparision_stroke vs. epilepsy	hsa-miR-10399-5p	https://mirbase.org/hairpin/MI0033423	0	NaN	NaN	NaN		NaN			Comparision_stroke vs. stroke-epilepsy	hsa-miR-10399-5p	https://mirbase.org/hairpin/MI0033423	0	NaN	NaN	NaN		NaN
Comparision_stroke-epilepsy vs. epilepsy	hsa-miR-3938	https://mirbase.org/hairpin/MI0016594	0	NaN	NaN	NaN		NaN			Comparision_stroke vs. epilepsy	hsa-miR-3938	https://mirbase.org/hairpin/MI0016594	0	NaN	NaN	NaN		NaN			Comparision_stroke vs. stroke-epilepsy	hsa-miR-3938	https://mirbase.org/hairpin/MI0016594	0	NaN	NaN	NaN		NaN
Comparision_stroke-epilepsy vs. epilepsy	hsa-miR-4778-5p	https://mirbase.org/hairpin/MI0017422	0	NaN	NaN	NaN		NaN			Comparision_stroke vs. epilepsy	hsa-miR-4778-5p	https://mirbase.org/hairpin/MI0017422	0	NaN	NaN	NaN		NaN			Comparision_stroke vs. stroke-epilepsy	hsa-miR-4778-5p	https://mirbase.org/hairpin/MI0017422	0	NaN	NaN	NaN		NaN
Comparision_stroke-epilepsy vs. epilepsy	hsa-miR-367-3p	https://mirbase.org/hairpin/MI0000775	0	NaN	NaN	NaN		NaN			Comparision_stroke vs. epilepsy	hsa-miR-367-3p	https://mirbase.org/hairpin/MI0000775	0	NaN	NaN	NaN		NaN			Comparision_stroke vs. stroke-epilepsy	hsa-miR-367-3p	https://mirbase.org/hairpin/MI0000775	0	NaN	NaN	NaN		NaN
Comparision_stroke-epilepsy vs. epilepsy	hsa-miR-4699-3p	https://mirbase.org/hairpin/MI0017332	0	NaN	NaN	NaN		NaN			Comparision_stroke vs. epilepsy	hsa-miR-4699-3p	https://mirbase.org/hairpin/MI0017332	0	NaN	NaN	NaN		NaN			Comparision_stroke vs. stroke-epilepsy	hsa-miR-4699-3p	https://mirbase.org/hairpin/MI0017332	0	NaN	NaN	NaN		NaN
Comparision_stroke-epilepsy vs. epilepsy	hsa-miR-5002-5p	https://mirbase.org/hairpin/MI0017868	0	NaN	NaN	NaN		NaN			Comparision_stroke vs. epilepsy	hsa-miR-5002-5p	https://mirbase.org/hairpin/MI0017868	0	NaN	NaN	NaN		NaN			Comparision_stroke vs. stroke-epilepsy	hsa-miR-5002-5p	https://mirbase.org/hairpin/MI0017868	0	NaN	NaN	NaN		NaN
Comparision_stroke-epilepsy vs. epilepsy	hsa-miR-3613-3p	https://mirbase.org/hairpin/MI0016003	0	NaN	NaN	NaN		NaN			Comparision_stroke vs. epilepsy	hsa-miR-3613-3p	https://mirbase.org/hairpin/MI0016003	0	NaN	NaN	NaN		NaN			Comparision_stroke vs. stroke-epilepsy	hsa-miR-3613-3p	https://mirbase.org/hairpin/MI0016003	0	NaN	NaN	NaN		NaN
Comparision_stroke-epilepsy vs. epilepsy	hsa-miR-3973	https://mirbase.org/hairpin/MI0016991	0	NaN	NaN	NaN		NaN			Comparision_stroke vs. epilepsy	hsa-miR-3973	https://mirbase.org/hairpin/MI0016991	0	NaN	NaN	NaN		NaN			Comparision_stroke vs. stroke-epilepsy	hsa-miR-3973	https://mirbase.org/hairpin/MI0016991	0	NaN	NaN	NaN		NaN
Comparision_stroke-epilepsy vs. epilepsy	hsa-miR-520h	https://mirbase.org/hairpin/MI0003175	0	NaN	NaN	NaN		NaN			Comparision_stroke vs. epilepsy	hsa-miR-520h	https://mirbase.org/hairpin/MI0003175	0	NaN	NaN	NaN		NaN			Comparision_stroke vs. stroke-epilepsy	hsa-miR-520h	https://mirbase.org/hairpin/MI0003175	0	NaN	NaN	NaN		NaN
Comparision_stroke-epilepsy vs. epilepsy	hsa-miR-520g-3p	https://mirbase.org/hairpin/MI0003166	0	NaN	NaN	NaN		NaN			Comparision_stroke vs. epilepsy	hsa-miR-520g-3p	https://mirbase.org/hairpin/MI0003166	0	NaN	NaN	NaN		NaN			Comparision_stroke vs. stroke-epilepsy	hsa-miR-520g-3p	https://mirbase.org/hairpin/MI0003166	0	NaN	NaN	NaN		NaN
Comparision_stroke-epilepsy vs. epilepsy	hsa-miR-4709-5p	https://mirbase.org/hairpin/MI0017342	0	NaN	NaN	NaN		NaN			Comparision_stroke vs. epilepsy	hsa-miR-4709-5p	https://mirbase.org/hairpin/MI0017342	0	NaN	NaN	NaN		NaN			Comparision_stroke vs. stroke-epilepsy	hsa-miR-4709-5p	https://mirbase.org/hairpin/MI0017342	0	NaN	NaN	NaN		NaN
Comparision_stroke-epilepsy vs. epilepsy	hsa-miR-4761-5p	https://mirbase.org/hairpin/MI0017402	0	NaN	NaN	NaN		NaN			Comparision_stroke vs. epilepsy	hsa-miR-4761-5p	https://mirbase.org/hairpin/MI0017402	0	NaN	NaN	NaN		NaN			Comparision_stroke vs. stroke-epilepsy	hsa-miR-4761-5p	https://mirbase.org/hairpin/MI0017402	0	NaN	NaN	NaN		NaN
Comparision_stroke-epilepsy vs. epilepsy	hsa-miR-216b-3p	https://mirbase.org/hairpin/MI0005569	0	NaN	NaN	NaN		NaN			Comparision_stroke vs. epilepsy	hsa-miR-216b-3p	https://mirbase.org/hairpin/MI0005569	0	NaN	NaN	NaN		NaN			Comparision_stroke vs. stroke-epilepsy	hsa-miR-216b-3p	https://mirbase.org/hairpin/MI0005569	0	NaN	NaN	NaN		NaN
Comparision_stroke-epilepsy vs. epilepsy	hsa-miR-3681-3p	https://mirbase.org/hairpin/MI0016082	0	NaN	NaN	NaN		NaN			Comparision_stroke vs. epilepsy	hsa-miR-3681-3p	https://mirbase.org/hairpin/MI0016082	0	NaN	NaN	NaN		NaN			Comparision_stroke vs. stroke-epilepsy	hsa-miR-3681-3p	https://mirbase.org/hairpin/MI0016082	0	NaN	NaN	NaN		NaN
Comparision_stroke-epilepsy vs. epilepsy	hsa-miR-4717-3p	https://mirbase.org/hairpin/MI0017352	0	NaN	NaN	NaN		NaN			Comparision_stroke vs. epilepsy	hsa-miR-4717-3p	https://mirbase.org/hairpin/MI0017352	0	NaN	NaN	NaN		NaN			Comparision_stroke vs. stroke-epilepsy	hsa-miR-4717-3p	https://mirbase.org/hairpin/MI0017352	0	NaN	NaN	NaN		NaN
Comparision_stroke-epilepsy vs. epilepsy	hsa-miR-6865-3p	https://mirbase.org/hairpin/MI0022712	0	NaN	NaN	NaN		NaN			Comparision_stroke vs. epilepsy	hsa-miR-6865-3p	https://mirbase.org/hairpin/MI0022712	0	NaN	NaN	NaN		NaN			Comparision_stroke vs. stroke-epilepsy	hsa-miR-6865-3p	https://mirbase.org/hairpin/MI0022712	0	NaN	NaN	NaN		NaN
Comparision_stroke-epilepsy vs. epilepsy	hsa-miR-6760-3p	https://mirbase.org/hairpin/MI0022605	0	NaN	NaN	NaN		NaN			Comparision_stroke vs. epilepsy	hsa-miR-6760-3p	https://mirbase.org/hairpin/MI0022605	0	NaN	NaN	NaN		NaN			Comparision_stroke vs. stroke-epilepsy	hsa-miR-6760-3p	https://mirbase.org/hairpin/MI0022605	0	NaN	NaN	NaN		NaN
Comparision_stroke-epilepsy vs. epilepsy	hsa-miR-6500-3p	https://mirbase.org/hairpin/MI0022211	0	NaN	NaN	NaN		NaN			Comparision_stroke vs. epilepsy	hsa-miR-6500-3p	https://mirbase.org/hairpin/MI0022211	0	NaN	NaN	NaN		NaN			Comparision_stroke vs. stroke-epilepsy	hsa-miR-6500-3p	https://mirbase.org/hairpin/MI0022211	0	NaN	NaN	NaN		NaN
Comparision_stroke-epilepsy vs. epilepsy	hsa-miR-499b-5p	https://mirbase.org/hairpin/MI0017396	0	NaN	NaN	NaN		NaN			Comparision_stroke vs. epilepsy	hsa-miR-499b-5p	https://mirbase.org/hairpin/MI0017396	0	NaN	NaN	NaN		NaN			Comparision_stroke vs. stroke-epilepsy	hsa-miR-499b-5p	https://mirbase.org/hairpin/MI0017396	0	NaN	NaN	NaN		NaN
Comparision_stroke-epilepsy vs. epilepsy	hsa-miR-6847-5p	https://mirbase.org/hairpin/MI0022693	0	NaN	NaN	NaN		NaN			Comparision_stroke vs. epilepsy	hsa-miR-6847-5p	https://mirbase.org/hairpin/MI0022693	0	NaN	NaN	NaN		NaN			Comparision_stroke vs. stroke-epilepsy	hsa-miR-6847-5p	https://mirbase.org/hairpin/MI0022693	0	NaN	NaN	NaN		NaN
Comparision_stroke-epilepsy vs. epilepsy	hsa-miR-10b-3p	https://mirbase.org/hairpin/MI0000267	0	NaN	NaN	NaN		NaN			Comparision_stroke vs. epilepsy	hsa-miR-10b-3p	https://mirbase.org/hairpin/MI0000267	0	NaN	NaN	NaN		NaN			Comparision_stroke vs. stroke-epilepsy	hsa-miR-10b-3p	https://mirbase.org/hairpin/MI0000267	0	NaN	NaN	NaN		NaN
Comparision_stroke-epilepsy vs. epilepsy	hsa-miR-383-3p	https://mirbase.org/hairpin/MI0000791	0	NaN	NaN	NaN		NaN			Comparision_stroke vs. epilepsy	hsa-miR-383-3p	https://mirbase.org/hairpin/MI0000791	0	NaN	NaN	NaN		NaN			Comparision_stroke vs. stroke-epilepsy	hsa-miR-383-3p	https://mirbase.org/hairpin/MI0000791	0	NaN	NaN	NaN		NaN
Comparision_stroke-epilepsy vs. epilepsy	hsa-miR-5685	https://mirbase.org/hairpin/MI0019287	0	NaN	NaN	NaN		NaN			Comparision_stroke vs. epilepsy	hsa-miR-5685	https://mirbase.org/hairpin/MI0019287	0	NaN	NaN	NaN		NaN			Comparision_stroke vs. stroke-epilepsy	hsa-miR-5685	https://mirbase.org/hairpin/MI0019287	0	NaN	NaN	NaN		NaN
Comparision_stroke-epilepsy vs. epilepsy	hsa-miR-4433a-3p	https://mirbase.org/hairpin/MI0016773	0	NaN	NaN	NaN		NaN			Comparision_stroke vs. epilepsy	hsa-miR-4433a-3p	https://mirbase.org/hairpin/MI0016773	0	NaN	NaN	NaN		NaN			Comparision_stroke vs. stroke-epilepsy	hsa-miR-4433a-3p	https://mirbase.org/hairpin/MI0016773	0	NaN	NaN	NaN		NaN
Comparision_stroke-epilepsy vs. epilepsy	hsa-miR-6715b-5p	https://mirbase.org/hairpin/MI0022549	0	NaN	NaN	NaN		NaN			Comparision_stroke vs. epilepsy	hsa-miR-6715b-5p	https://mirbase.org/hairpin/MI0022549	0	NaN	NaN	NaN		NaN			Comparision_stroke vs. stroke-epilepsy	hsa-miR-6715b-5p	https://mirbase.org/hairpin/MI0022549	0	NaN	NaN	NaN		NaN
Comparision_stroke-epilepsy vs. epilepsy	hsa-miR-4514	https://mirbase.org/hairpin/MI0016880	0	NaN	NaN	NaN		NaN			Comparision_stroke vs. epilepsy	hsa-miR-4514	https://mirbase.org/hairpin/MI0016880	0	NaN	NaN	NaN		NaN			Comparision_stroke vs. stroke-epilepsy	hsa-miR-4514	https://mirbase.org/hairpin/MI0016880	0	NaN	NaN	NaN		NaN
Comparision_stroke-epilepsy vs. epilepsy	hsa-miR-3937	https://mirbase.org/hairpin/MI0016593	0	NaN	NaN	NaN		NaN			Comparision_stroke vs. epilepsy	hsa-miR-3937	https://mirbase.org/hairpin/MI0016593	0	NaN	NaN	NaN		NaN			Comparision_stroke vs. stroke-epilepsy	hsa-miR-3937	https://mirbase.org/hairpin/MI0016593	0	NaN	NaN	NaN		NaN
Comparision_stroke-epilepsy vs. epilepsy	hsa-miR-4441	https://mirbase.org/hairpin/MI0016784	0	NaN	NaN	NaN		NaN			Comparision_stroke vs. epilepsy	hsa-miR-4441	https://mirbase.org/hairpin/MI0016784	0	NaN	NaN	NaN		NaN			Comparision_stroke vs. stroke-epilepsy	hsa-miR-4441	https://mirbase.org/hairpin/MI0016784	0	NaN	NaN	NaN		NaN
Comparision_stroke-epilepsy vs. epilepsy	hsa-miR-3918	https://mirbase.org/hairpin/MI0016424	0	NaN	NaN	NaN		NaN			Comparision_stroke vs. epilepsy	hsa-miR-3918	https://mirbase.org/hairpin/MI0016424	0	NaN	NaN	NaN		NaN			Comparision_stroke vs. stroke-epilepsy	hsa-miR-3918	https://mirbase.org/hairpin/MI0016424	0	NaN	NaN	NaN		NaN
Comparision_stroke-epilepsy vs. epilepsy	hsa-miR-9900	https://mirbase.org/hairpin/MI0031828	0	NaN	NaN	NaN		NaN			Comparision_stroke vs. epilepsy	hsa-miR-9900	https://mirbase.org/hairpin/MI0031828	0	NaN	NaN	NaN		NaN			Comparision_stroke vs. stroke-epilepsy	hsa-miR-9900	https://mirbase.org/hairpin/MI0031828	0	NaN	NaN	NaN		NaN
Comparision_stroke-epilepsy vs. epilepsy	hsa-miR-125a-3p	https://mirbase.org/hairpin/MI0000469	0	NaN	NaN	NaN		NaN			Comparision_stroke vs. epilepsy	hsa-miR-125a-3p	https://mirbase.org/hairpin/MI0000469	0	NaN	NaN	NaN		NaN			Comparision_stroke vs. stroke-epilepsy	hsa-miR-125a-3p	https://mirbase.org/hairpin/MI0000469	0	NaN	NaN	NaN		NaN
Comparision_stroke-epilepsy vs. epilepsy	hsa-miR-936	https://mirbase.org/hairpin/MI0005758	0	NaN	NaN	NaN		NaN			Comparision_stroke vs. epilepsy	hsa-miR-936	https://mirbase.org/hairpin/MI0005758	0	NaN	NaN	NaN		NaN			Comparision_stroke vs. stroke-epilepsy	hsa-miR-936	https://mirbase.org/hairpin/MI0005758	0	NaN	NaN	NaN		NaN
Comparision_stroke-epilepsy vs. epilepsy	hsa-miR-622	https://mirbase.org/hairpin/MI0003636	0	NaN	NaN	NaN		NaN			Comparision_stroke vs. epilepsy	hsa-miR-622	https://mirbase.org/hairpin/MI0003636	0	NaN	NaN	NaN		NaN			Comparision_stroke vs. stroke-epilepsy	hsa-miR-622	https://mirbase.org/hairpin/MI0003636	0	NaN	NaN	NaN		NaN
Comparision_stroke-epilepsy vs. epilepsy	hsa-miR-1-5p	https://mirbase.org/hairpin/MI0000651	0	NaN	NaN	NaN		NaN			Comparision_stroke vs. epilepsy	hsa-miR-1-5p	https://mirbase.org/hairpin/MI0000651	0	NaN	NaN	NaN		NaN			Comparision_stroke vs. stroke-epilepsy	hsa-miR-1-5p	https://mirbase.org/hairpin/MI0000651	0	NaN	NaN	NaN		NaN
Comparision_stroke-epilepsy vs. epilepsy	hsa-miR-4793-5p	https://mirbase.org/hairpin/MI0017440	0	NaN	NaN	NaN		NaN			Comparision_stroke vs. epilepsy	hsa-miR-4793-5p	https://mirbase.org/hairpin/MI0017440	0	NaN	NaN	NaN		NaN			Comparision_stroke vs. stroke-epilepsy	hsa-miR-4793-5p	https://mirbase.org/hairpin/MI0017440	0	NaN	NaN	NaN		NaN
Comparision_stroke-epilepsy vs. epilepsy	hsa-miR-6785-3p	https://mirbase.org/hairpin/MI0022630	0	NaN	NaN	NaN		NaN			Comparision_stroke vs. epilepsy	hsa-miR-6785-3p	https://mirbase.org/hairpin/MI0022630	0	NaN	NaN	NaN		NaN			Comparision_stroke vs. stroke-epilepsy	hsa-miR-6785-3p	https://mirbase.org/hairpin/MI0022630	0	NaN	NaN	NaN		NaN
Comparision_stroke-epilepsy vs. epilepsy	hsa-miR-4317	https://mirbase.org/hairpin/MI0015850	0	NaN	NaN	NaN		NaN			Comparision_stroke vs. epilepsy	hsa-miR-4317	https://mirbase.org/hairpin/MI0015850	0	NaN	NaN	NaN		NaN			Comparision_stroke vs. stroke-epilepsy	hsa-miR-4317	https://mirbase.org/hairpin/MI0015850	0	NaN	NaN	NaN		NaN
Comparision_stroke-epilepsy vs. epilepsy	hsa-miR-1250-3p	https://mirbase.org/hairpin/MI0006385	0	NaN	NaN	NaN		NaN			Comparision_stroke vs. epilepsy	hsa-miR-1250-3p	https://mirbase.org/hairpin/MI0006385	0	NaN	NaN	NaN		NaN			Comparision_stroke vs. stroke-epilepsy	hsa-miR-1250-3p	https://mirbase.org/hairpin/MI0006385	0	NaN	NaN	NaN		NaN
Comparision_stroke-epilepsy vs. epilepsy	hsa-miR-3691-3p	https://mirbase.org/hairpin/MI0016092	0	NaN	NaN	NaN		NaN			Comparision_stroke vs. epilepsy	hsa-miR-3691-3p	https://mirbase.org/hairpin/MI0016092	0	NaN	NaN	NaN		NaN			Comparision_stroke vs. stroke-epilepsy	hsa-miR-3691-3p	https://mirbase.org/hairpin/MI0016092	0	NaN	NaN	NaN		NaN
Comparision_stroke-epilepsy vs. epilepsy	hsa-miR-6849-3p	https://mirbase.org/hairpin/MI0022695	0	NaN	NaN	NaN		NaN			Comparision_stroke vs. epilepsy	hsa-miR-6849-3p	https://mirbase.org/hairpin/MI0022695	0	NaN	NaN	NaN		NaN			Comparision_stroke vs. stroke-epilepsy	hsa-miR-6849-3p	https://mirbase.org/hairpin/MI0022695	0	NaN	NaN	NaN		NaN
Comparision_stroke-epilepsy vs. epilepsy	hsa-miR-4738-5p	https://mirbase.org/hairpin/MI0017376	0	NaN	NaN	NaN		NaN			Comparision_stroke vs. epilepsy	hsa-miR-4738-5p	https://mirbase.org/hairpin/MI0017376	0	NaN	NaN	NaN		NaN			Comparision_stroke vs. stroke-epilepsy	hsa-miR-4738-5p	https://mirbase.org/hairpin/MI0017376	0	NaN	NaN	NaN		NaN
Comparision_stroke-epilepsy vs. epilepsy	hsa-miR-665	https://mirbase.org/hairpin/MI0005563	0	NaN	NaN	NaN		NaN			Comparision_stroke vs. epilepsy	hsa-miR-665	https://mirbase.org/hairpin/MI0005563	0	NaN	NaN	NaN		NaN			Comparision_stroke vs. stroke-epilepsy	hsa-miR-665	https://mirbase.org/hairpin/MI0005563	0	NaN	NaN	NaN		NaN
Comparision_stroke-epilepsy vs. epilepsy	hsa-miR-4645-5p	https://mirbase.org/hairpin/MI0017272	0	NaN	NaN	NaN		NaN			Comparision_stroke vs. epilepsy	hsa-miR-4645-5p	https://mirbase.org/hairpin/MI0017272	0	NaN	NaN	NaN		NaN			Comparision_stroke vs. stroke-epilepsy	hsa-miR-4645-5p	https://mirbase.org/hairpin/MI0017272	0	NaN	NaN	NaN		NaN
Comparision_stroke-epilepsy vs. epilepsy	hsa-miR-6837-5p	https://mirbase.org/hairpin/MI0022683	0	NaN	NaN	NaN		NaN			Comparision_stroke vs. epilepsy	hsa-miR-6837-5p	https://mirbase.org/hairpin/MI0022683	0	NaN	NaN	NaN		NaN			Comparision_stroke vs. stroke-epilepsy	hsa-miR-6837-5p	https://mirbase.org/hairpin/MI0022683	0	NaN	NaN	NaN		NaN
Comparision_stroke-epilepsy vs. epilepsy	hsa-miR-4726-3p	https://mirbase.org/hairpin/MI0017363	0	NaN	NaN	NaN		NaN			Comparision_stroke vs. epilepsy	hsa-miR-4726-3p	https://mirbase.org/hairpin/MI0017363	0	NaN	NaN	NaN		NaN			Comparision_stroke vs. stroke-epilepsy	hsa-miR-4726-3p	https://mirbase.org/hairpin/MI0017363	0	NaN	NaN	NaN		NaN
Comparision_stroke-epilepsy vs. epilepsy	hsa-miR-4286	https://mirbase.org/hairpin/MI0015894	0	NaN	NaN	NaN		NaN			Comparision_stroke vs. epilepsy	hsa-miR-4286	https://mirbase.org/hairpin/MI0015894	0	NaN	NaN	NaN		NaN			Comparision_stroke vs. stroke-epilepsy	hsa-miR-4286	https://mirbase.org/hairpin/MI0015894	0	NaN	NaN	NaN		NaN
Comparision_stroke-epilepsy vs. epilepsy	hsa-miR-6840-5p	https://mirbase.org/hairpin/MI0022686	0	NaN	NaN	NaN		NaN			Comparision_stroke vs. epilepsy	hsa-miR-6840-5p	https://mirbase.org/hairpin/MI0022686	0	NaN	NaN	NaN		NaN			Comparision_stroke vs. stroke-epilepsy	hsa-miR-6840-5p	https://mirbase.org/hairpin/MI0022686	0	NaN	NaN	NaN		NaN
Comparision_stroke-epilepsy vs. epilepsy	hsa-miR-6795-3p	https://mirbase.org/hairpin/MI0022640	0	NaN	NaN	NaN		NaN			Comparision_stroke vs. epilepsy	hsa-miR-6795-3p	https://mirbase.org/hairpin/MI0022640	0	NaN	NaN	NaN		NaN			Comparision_stroke vs. stroke-epilepsy	hsa-miR-6795-3p	https://mirbase.org/hairpin/MI0022640	0	NaN	NaN	NaN		NaN
Comparision_stroke-epilepsy vs. epilepsy	hsa-miR-6801-3p	https://mirbase.org/hairpin/MI0022646	0	NaN	NaN	NaN		NaN			Comparision_stroke vs. epilepsy	hsa-miR-6801-3p	https://mirbase.org/hairpin/MI0022646	0	NaN	NaN	NaN		NaN			Comparision_stroke vs. stroke-epilepsy	hsa-miR-6801-3p	https://mirbase.org/hairpin/MI0022646	0	NaN	NaN	NaN		NaN
Comparision_stroke-epilepsy vs. epilepsy	hsa-miR-7108-3p	https://mirbase.org/hairpin/MI0022959	0	NaN	NaN	NaN		NaN			Comparision_stroke vs. epilepsy	hsa-miR-7108-3p	https://mirbase.org/hairpin/MI0022959	0	NaN	NaN	NaN		NaN			Comparision_stroke vs. stroke-epilepsy	hsa-miR-7108-3p	https://mirbase.org/hairpin/MI0022959	0	NaN	NaN	NaN		NaN
Comparision_stroke-epilepsy vs. epilepsy	hsa-miR-1247-5p	https://mirbase.org/hairpin/MI0006382	0	NaN	NaN	NaN		NaN			Comparision_stroke vs. epilepsy	hsa-miR-1247-5p	https://mirbase.org/hairpin/MI0006382	0	NaN	NaN	NaN		NaN			Comparision_stroke vs. stroke-epilepsy	hsa-miR-1247-5p	https://mirbase.org/hairpin/MI0006382	0	NaN	NaN	NaN		NaN
Comparision_stroke-epilepsy vs. epilepsy	hsa-miR-4655-3p	https://mirbase.org/hairpin/MI0017283	0	NaN	NaN	NaN		NaN			Comparision_stroke vs. epilepsy	hsa-miR-4655-3p	https://mirbase.org/hairpin/MI0017283	0	NaN	NaN	NaN		NaN			Comparision_stroke vs. stroke-epilepsy	hsa-miR-4655-3p	https://mirbase.org/hairpin/MI0017283	0	NaN	NaN	NaN		NaN
Comparision_stroke-epilepsy vs. epilepsy	hsa-miR-4780	https://mirbase.org/hairpin/MI0017424	0	NaN	NaN	NaN		NaN			Comparision_stroke vs. epilepsy	hsa-miR-4780	https://mirbase.org/hairpin/MI0017424	0	NaN	NaN	NaN		NaN			Comparision_stroke vs. stroke-epilepsy	hsa-miR-4780	https://mirbase.org/hairpin/MI0017424	0	NaN	NaN	NaN		NaN
Comparision_stroke-epilepsy vs. epilepsy	hsa-miR-6832-3p	https://mirbase.org/hairpin/MI0022677	0	NaN	NaN	NaN		NaN			Comparision_stroke vs. epilepsy	hsa-miR-6832-3p	https://mirbase.org/hairpin/MI0022677	0	NaN	NaN	NaN		NaN			Comparision_stroke vs. stroke-epilepsy	hsa-miR-6832-3p	https://mirbase.org/hairpin/MI0022677	0	NaN	NaN	NaN		NaN
Comparision_stroke-epilepsy vs. epilepsy	hsa-miR-4671-5p	https://mirbase.org/hairpin/MI0017302	0	NaN	NaN	NaN		NaN			Comparision_stroke vs. epilepsy	hsa-miR-4671-5p	https://mirbase.org/hairpin/MI0017302	0	NaN	NaN	NaN		NaN			Comparision_stroke vs. stroke-epilepsy	hsa-miR-4671-5p	https://mirbase.org/hairpin/MI0017302	0	NaN	NaN	NaN		NaN
Comparision_stroke-epilepsy vs. epilepsy	hsa-miR-4485-5p	https://mirbase.org/hairpin/MI0016846	0	NaN	NaN	NaN		NaN			Comparision_stroke vs. epilepsy	hsa-miR-4485-5p	https://mirbase.org/hairpin/MI0016846	0	NaN	NaN	NaN		NaN			Comparision_stroke vs. stroke-epilepsy	hsa-miR-4485-5p	https://mirbase.org/hairpin/MI0016846	0	NaN	NaN	NaN		NaN
Comparision_stroke-epilepsy vs. epilepsy	hsa-miR-6827-3p	https://mirbase.org/hairpin/MI0022672	0	NaN	NaN	NaN		NaN			Comparision_stroke vs. epilepsy	hsa-miR-6827-3p	https://mirbase.org/hairpin/MI0022672	0	NaN	NaN	NaN		NaN			Comparision_stroke vs. stroke-epilepsy	hsa-miR-6827-3p	https://mirbase.org/hairpin/MI0022672	0	NaN	NaN	NaN		NaN
Comparision_stroke-epilepsy vs. epilepsy	hsa-miR-1973	https://mirbase.org/hairpin/MI0009983	0	NaN	NaN	NaN		NaN			Comparision_stroke vs. epilepsy	hsa-miR-1973	https://mirbase.org/hairpin/MI0009983	0	NaN	NaN	NaN		NaN			Comparision_stroke vs. stroke-epilepsy	hsa-miR-1973	https://mirbase.org/hairpin/MI0009983	0	NaN	NaN	NaN		NaN
Comparision_stroke-epilepsy vs. epilepsy	hsa-miR-132-5p	https://mirbase.org/hairpin/MI0000449	0	NaN	NaN	NaN		NaN			Comparision_stroke vs. epilepsy	hsa-miR-132-5p	https://mirbase.org/hairpin/MI0000449	0	NaN	NaN	NaN		NaN			Comparision_stroke vs. stroke-epilepsy	hsa-miR-132-5p	https://mirbase.org/hairpin/MI0000449	0	NaN	NaN	NaN		NaN
Comparision_stroke-epilepsy vs. epilepsy	hsa-miR-660-3p	https://mirbase.org/hairpin/MI0003684	0	NaN	NaN	NaN		NaN			Comparision_stroke vs. epilepsy	hsa-miR-660-3p	https://mirbase.org/hairpin/MI0003684	0	NaN	NaN	NaN		NaN			Comparision_stroke vs. stroke-epilepsy	hsa-miR-660-3p	https://mirbase.org/hairpin/MI0003684	0	NaN	NaN	NaN		NaN
Comparision_stroke-epilepsy vs. epilepsy	hsa-miR-10401-3p	https://mirbase.org/hairpin/MI0033425	0	NaN	NaN	NaN		NaN			Comparision_stroke vs. epilepsy	hsa-miR-10401-3p	https://mirbase.org/hairpin/MI0033425	0	NaN	NaN	NaN		NaN			Comparision_stroke vs. stroke-epilepsy	hsa-miR-10401-3p	https://mirbase.org/hairpin/MI0033425	0	NaN	NaN	NaN		NaN
Comparision_stroke-epilepsy vs. epilepsy	hsa-miR-3140-5p	https://mirbase.org/hairpin/MI0014163	0	NaN	NaN	NaN		NaN			Comparision_stroke vs. epilepsy	hsa-miR-3140-5p	https://mirbase.org/hairpin/MI0014163	0	NaN	NaN	NaN		NaN			Comparision_stroke vs. stroke-epilepsy	hsa-miR-3140-5p	https://mirbase.org/hairpin/MI0014163	0	NaN	NaN	NaN		NaN
Comparision_stroke-epilepsy vs. epilepsy	hsa-miR-544b	https://mirbase.org/hairpin/MI0014159	0	NaN	NaN	NaN		NaN			Comparision_stroke vs. epilepsy	hsa-miR-544b	https://mirbase.org/hairpin/MI0014159	0	NaN	NaN	NaN		NaN			Comparision_stroke vs. stroke-epilepsy	hsa-miR-544b	https://mirbase.org/hairpin/MI0014159	0	NaN	NaN	NaN		NaN
Comparision_stroke-epilepsy vs. epilepsy	hsa-miR-4722-3p	https://mirbase.org/hairpin/MI0017357	0	NaN	NaN	NaN		NaN			Comparision_stroke vs. epilepsy	hsa-miR-4722-3p	https://mirbase.org/hairpin/MI0017357	0	NaN	NaN	NaN		NaN			Comparision_stroke vs. stroke-epilepsy	hsa-miR-4722-3p	https://mirbase.org/hairpin/MI0017357	0	NaN	NaN	NaN		NaN
Comparision_stroke-epilepsy vs. epilepsy	hsa-miR-3690	https://mirbase.org/hairpin/MI0016091	0	NaN	NaN	NaN		NaN			Comparision_stroke vs. epilepsy	hsa-miR-3690	https://mirbase.org/hairpin/MI0016091	0	NaN	NaN	NaN		NaN			Comparision_stroke vs. stroke-epilepsy	hsa-miR-3690	https://mirbase.org/hairpin/MI0016091	0	NaN	NaN	NaN		NaN
Comparision_stroke-epilepsy vs. epilepsy	hsa-miR-8073	https://mirbase.org/hairpin/MI0025909	0	NaN	NaN	NaN		NaN			Comparision_stroke vs. epilepsy	hsa-miR-8073	https://mirbase.org/hairpin/MI0025909	0	NaN	NaN	NaN		NaN			Comparision_stroke vs. stroke-epilepsy	hsa-miR-8073	https://mirbase.org/hairpin/MI0025909	0	NaN	NaN	NaN		NaN
Comparision_stroke-epilepsy vs. epilepsy	hsa-miR-221-5p	https://mirbase.org/hairpin/MI0000298	0	NaN	NaN	NaN		NaN			Comparision_stroke vs. epilepsy	hsa-miR-221-5p	https://mirbase.org/hairpin/MI0000298	0	NaN	NaN	NaN		NaN			Comparision_stroke vs. stroke-epilepsy	hsa-miR-221-5p	https://mirbase.org/hairpin/MI0000298	0	NaN	NaN	NaN		NaN
Comparision_stroke-epilepsy vs. epilepsy	hsa-miR-6742-3p	https://mirbase.org/hairpin/MI0022587	0	NaN	NaN	NaN		NaN			Comparision_stroke vs. epilepsy	hsa-miR-6742-3p	https://mirbase.org/hairpin/MI0022587	0	NaN	NaN	NaN		NaN			Comparision_stroke vs. stroke-epilepsy	hsa-miR-6742-3p	https://mirbase.org/hairpin/MI0022587	0	NaN	NaN	NaN		NaN
Comparision_stroke-epilepsy vs. epilepsy	hsa-miR-4421	https://mirbase.org/hairpin/MI0016758	0	NaN	NaN	NaN		NaN			Comparision_stroke vs. epilepsy	hsa-miR-4421	https://mirbase.org/hairpin/MI0016758	0	NaN	NaN	NaN		NaN			Comparision_stroke vs. stroke-epilepsy	hsa-miR-4421	https://mirbase.org/hairpin/MI0016758	0	NaN	NaN	NaN		NaN
Comparision_stroke-epilepsy vs. epilepsy	hsa-miR-3667-3p	https://mirbase.org/hairpin/MI0016068	0	NaN	NaN	NaN		NaN			Comparision_stroke vs. epilepsy	hsa-miR-3667-3p	https://mirbase.org/hairpin/MI0016068	0	NaN	NaN	NaN		NaN			Comparision_stroke vs. stroke-epilepsy	hsa-miR-3667-3p	https://mirbase.org/hairpin/MI0016068	0	NaN	NaN	NaN		NaN
Comparision_stroke-epilepsy vs. epilepsy	hsa-miR-1248	https://mirbase.org/hairpin/MI0006383	0	NaN	NaN	NaN		NaN			Comparision_stroke vs. epilepsy	hsa-miR-1248	https://mirbase.org/hairpin/MI0006383	0	NaN	NaN	NaN		NaN			Comparision_stroke vs. stroke-epilepsy	hsa-miR-1248	https://mirbase.org/hairpin/MI0006383	0	NaN	NaN	NaN		NaN
Comparision_stroke-epilepsy vs. epilepsy	hsa-miR-6841-3p	https://mirbase.org/hairpin/MI0022687	0	NaN	NaN	NaN		NaN			Comparision_stroke vs. epilepsy	hsa-miR-6841-3p	https://mirbase.org/hairpin/MI0022687	0	NaN	NaN	NaN		NaN			Comparision_stroke vs. stroke-epilepsy	hsa-miR-6841-3p	https://mirbase.org/hairpin/MI0022687	0	NaN	NaN	NaN		NaN
Comparision_stroke-epilepsy vs. epilepsy	hsa-miR-1915-5p	https://mirbase.org/hairpin/MI0008336	0	NaN	NaN	NaN		NaN			Comparision_stroke vs. epilepsy	hsa-miR-1915-5p	https://mirbase.org/hairpin/MI0008336	0	NaN	NaN	NaN		NaN			Comparision_stroke vs. stroke-epilepsy	hsa-miR-1915-5p	https://mirbase.org/hairpin/MI0008336	0	NaN	NaN	NaN		NaN
Comparision_stroke-epilepsy vs. epilepsy	hsa-miR-212-5p	https://mirbase.org/hairpin/MI0000288	0	NaN	NaN	NaN		NaN			Comparision_stroke vs. epilepsy	hsa-miR-212-5p	https://mirbase.org/hairpin/MI0000288	0	NaN	NaN	NaN		NaN			Comparision_stroke vs. stroke-epilepsy	hsa-miR-212-5p	https://mirbase.org/hairpin/MI0000288	0	NaN	NaN	NaN		NaN
Comparision_stroke-epilepsy vs. epilepsy	hsa-miR-1249-3p	https://mirbase.org/hairpin/MI0006384	0	NaN	NaN	NaN		NaN			Comparision_stroke vs. epilepsy	hsa-miR-1249-3p	https://mirbase.org/hairpin/MI0006384	0	NaN	NaN	NaN		NaN			Comparision_stroke vs. stroke-epilepsy	hsa-miR-1249-3p	https://mirbase.org/hairpin/MI0006384	0	NaN	NaN	NaN		NaN
Comparision_stroke-epilepsy vs. epilepsy	hsa-miR-5091	https://mirbase.org/hairpin/MI0017980	0	NaN	NaN	NaN		NaN			Comparision_stroke vs. epilepsy	hsa-miR-5091	https://mirbase.org/hairpin/MI0017980	0	NaN	NaN	NaN		NaN			Comparision_stroke vs. stroke-epilepsy	hsa-miR-5091	https://mirbase.org/hairpin/MI0017980	0	NaN	NaN	NaN		NaN
Comparision_stroke-epilepsy vs. epilepsy	hsa-miR-105-3p	https://mirbase.org/hairpin/MI0000111	0	NaN	NaN	NaN		NaN			Comparision_stroke vs. epilepsy	hsa-miR-105-3p	https://mirbase.org/hairpin/MI0000111	0	NaN	NaN	NaN		NaN			Comparision_stroke vs. stroke-epilepsy	hsa-miR-105-3p	https://mirbase.org/hairpin/MI0000111	0	NaN	NaN	NaN		NaN
Comparision_stroke-epilepsy vs. epilepsy	hsa-miR-6075	https://mirbase.org/hairpin/MI0020352	0	NaN	NaN	NaN		NaN			Comparision_stroke vs. epilepsy	hsa-miR-6075	https://mirbase.org/hairpin/MI0020352	0	NaN	NaN	NaN		NaN			Comparision_stroke vs. stroke-epilepsy	hsa-miR-6075	https://mirbase.org/hairpin/MI0020352	0	NaN	NaN	NaN		NaN
Comparision_stroke-epilepsy vs. epilepsy	hsa-miR-7112-5p	https://mirbase.org/hairpin/MI0022963	0	NaN	NaN	NaN		NaN			Comparision_stroke vs. epilepsy	hsa-miR-7112-5p	https://mirbase.org/hairpin/MI0022963	0	NaN	NaN	NaN		NaN			Comparision_stroke vs. stroke-epilepsy	hsa-miR-7112-5p	https://mirbase.org/hairpin/MI0022963	0	NaN	NaN	NaN		NaN
Comparision_stroke-epilepsy vs. epilepsy	hsa-miR-6777-5p	https://mirbase.org/hairpin/MI0022622	0	NaN	NaN	NaN		NaN			Comparision_stroke vs. epilepsy	hsa-miR-6777-5p	https://mirbase.org/hairpin/MI0022622	0	NaN	NaN	NaN		NaN			Comparision_stroke vs. stroke-epilepsy	hsa-miR-6777-5p	https://mirbase.org/hairpin/MI0022622	0	NaN	NaN	NaN		NaN
Comparision_stroke-epilepsy vs. epilepsy	hsa-miR-137-5p	https://mirbase.org/hairpin/MI0000454	0	NaN	NaN	NaN		NaN			Comparision_stroke vs. epilepsy	hsa-miR-137-5p	https://mirbase.org/hairpin/MI0000454	0	NaN	NaN	NaN		NaN			Comparision_stroke vs. stroke-epilepsy	hsa-miR-137-5p	https://mirbase.org/hairpin/MI0000454	0	NaN	NaN	NaN		NaN
Comparision_stroke-epilepsy vs. epilepsy	hsa-miR-125b-1-3p	https://mirbase.org/hairpin/MI0000446	0	NaN	NaN	NaN		NaN			Comparision_stroke vs. epilepsy	hsa-miR-125b-1-3p	https://mirbase.org/hairpin/MI0000446	0	NaN	NaN	NaN		NaN			Comparision_stroke vs. stroke-epilepsy	hsa-miR-125b-1-3p	https://mirbase.org/hairpin/MI0000446	0	NaN	NaN	NaN		NaN
Comparision_stroke-epilepsy vs. epilepsy	hsa-miR-1250-5p	https://mirbase.org/hairpin/MI0006385	0	NaN	NaN	NaN		NaN			Comparision_stroke vs. epilepsy	hsa-miR-1250-5p	https://mirbase.org/hairpin/MI0006385	0	NaN	NaN	NaN		NaN			Comparision_stroke vs. stroke-epilepsy	hsa-miR-1250-5p	https://mirbase.org/hairpin/MI0006385	0	NaN	NaN	NaN		NaN
Comparision_stroke-epilepsy vs. epilepsy	hsa-miR-1306-3p	https://mirbase.org/hairpin/MI0006443	0	NaN	NaN	NaN		NaN			Comparision_stroke vs. epilepsy	hsa-miR-1306-3p	https://mirbase.org/hairpin/MI0006443	0	NaN	NaN	NaN		NaN			Comparision_stroke vs. stroke-epilepsy	hsa-miR-1306-3p	https://mirbase.org/hairpin/MI0006443	0	NaN	NaN	NaN		NaN
Comparision_stroke-epilepsy vs. epilepsy	hsa-miR-5707	https://mirbase.org/hairpin/MI0019315	0	NaN	NaN	NaN		NaN			Comparision_stroke vs. epilepsy	hsa-miR-5707	https://mirbase.org/hairpin/MI0019315	0	NaN	NaN	NaN		NaN			Comparision_stroke vs. stroke-epilepsy	hsa-miR-5707	https://mirbase.org/hairpin/MI0019315	0	NaN	NaN	NaN		NaN
Comparision_stroke-epilepsy vs. epilepsy	hsa-miR-4509	https://mirbase.org/hairpin/MI0016873	0	NaN	NaN	NaN		NaN			Comparision_stroke vs. epilepsy	hsa-miR-4509	https://mirbase.org/hairpin/MI0016873	0	NaN	NaN	NaN		NaN			Comparision_stroke vs. stroke-epilepsy	hsa-miR-4509	https://mirbase.org/hairpin/MI0016873	0	NaN	NaN	NaN		NaN
Comparision_stroke-epilepsy vs. epilepsy	hsa-miR-190b-3p	https://mirbase.org/hairpin/MI0005545	0	NaN	NaN	NaN		NaN			Comparision_stroke vs. epilepsy	hsa-miR-190b-3p	https://mirbase.org/hairpin/MI0005545	0	NaN	NaN	NaN		NaN			Comparision_stroke vs. stroke-epilepsy	hsa-miR-190b-3p	https://mirbase.org/hairpin/MI0005545	0	NaN	NaN	NaN		NaN
Comparision_stroke-epilepsy vs. epilepsy	hsa-miR-616-5p	https://mirbase.org/hairpin/MI0003629	0	NaN	NaN	NaN		NaN			Comparision_stroke vs. epilepsy	hsa-miR-616-5p	https://mirbase.org/hairpin/MI0003629	0	NaN	NaN	NaN		NaN			Comparision_stroke vs. stroke-epilepsy	hsa-miR-616-5p	https://mirbase.org/hairpin/MI0003629	0	NaN	NaN	NaN		NaN
Comparision_stroke-epilepsy vs. epilepsy	hsa-miR-371b-5p	https://mirbase.org/hairpin/MI0017393	0	NaN	NaN	NaN		NaN			Comparision_stroke vs. epilepsy	hsa-miR-371b-5p	https://mirbase.org/hairpin/MI0017393	0	NaN	NaN	NaN		NaN			Comparision_stroke vs. stroke-epilepsy	hsa-miR-371b-5p	https://mirbase.org/hairpin/MI0017393	0	NaN	NaN	NaN		NaN
Comparision_stroke-epilepsy vs. epilepsy	hsa-miR-373-5p	https://mirbase.org/hairpin/MI0000781	0	NaN	NaN	NaN		NaN			Comparision_stroke vs. epilepsy	hsa-miR-373-5p	https://mirbase.org/hairpin/MI0000781	0	NaN	NaN	NaN		NaN			Comparision_stroke vs. stroke-epilepsy	hsa-miR-373-5p	https://mirbase.org/hairpin/MI0000781	0	NaN	NaN	NaN		NaN
Comparision_stroke-epilepsy vs. epilepsy	hsa-miR-371a-5p	https://mirbase.org/hairpin/MI0000779	0	NaN	NaN	NaN		NaN			Comparision_stroke vs. epilepsy	hsa-miR-371a-5p	https://mirbase.org/hairpin/MI0000779	0	NaN	NaN	NaN		NaN			Comparision_stroke vs. stroke-epilepsy	hsa-miR-371a-5p	https://mirbase.org/hairpin/MI0000779	0	NaN	NaN	NaN		NaN
Comparision_stroke-epilepsy vs. epilepsy	hsa-miR-4264	https://mirbase.org/hairpin/MI0015877	0	NaN	NaN	NaN		NaN			Comparision_stroke vs. epilepsy	hsa-miR-4264	https://mirbase.org/hairpin/MI0015877	0	NaN	NaN	NaN		NaN			Comparision_stroke vs. stroke-epilepsy	hsa-miR-4264	https://mirbase.org/hairpin/MI0015877	0	NaN	NaN	NaN		NaN
Comparision_stroke-epilepsy vs. epilepsy	hsa-miR-6758-3p	https://mirbase.org/hairpin/MI0022603	0	NaN	NaN	NaN		NaN			Comparision_stroke vs. epilepsy	hsa-miR-6758-3p	https://mirbase.org/hairpin/MI0022603	0	NaN	NaN	NaN		NaN			Comparision_stroke vs. stroke-epilepsy	hsa-miR-6758-3p	https://mirbase.org/hairpin/MI0022603	0	NaN	NaN	NaN		NaN
Comparision_stroke-epilepsy vs. epilepsy	hsa-miR-5695	https://mirbase.org/hairpin/MI0019302	0	NaN	NaN	NaN		NaN			Comparision_stroke vs. epilepsy	hsa-miR-5695	https://mirbase.org/hairpin/MI0019302	0	NaN	NaN	NaN		NaN			Comparision_stroke vs. stroke-epilepsy	hsa-miR-5695	https://mirbase.org/hairpin/MI0019302	0	NaN	NaN	NaN		NaN
Comparision_stroke-epilepsy vs. epilepsy	hsa-miR-3925-3p	https://mirbase.org/hairpin/MI0016433	0	NaN	NaN	NaN		NaN			Comparision_stroke vs. epilepsy	hsa-miR-3925-3p	https://mirbase.org/hairpin/MI0016433	0	NaN	NaN	NaN		NaN			Comparision_stroke vs. stroke-epilepsy	hsa-miR-3925-3p	https://mirbase.org/hairpin/MI0016433	0	NaN	NaN	NaN		NaN
Comparision_stroke-epilepsy vs. epilepsy	hsa-miR-136-5p	https://mirbase.org/hairpin/MI0000475	0	NaN	NaN	NaN		NaN			Comparision_stroke vs. epilepsy	hsa-miR-136-5p	https://mirbase.org/hairpin/MI0000475	0	NaN	NaN	NaN		NaN			Comparision_stroke vs. stroke-epilepsy	hsa-miR-136-5p	https://mirbase.org/hairpin/MI0000475	0	NaN	NaN	NaN		NaN
Comparision_stroke-epilepsy vs. epilepsy	hsa-miR-6814-3p	https://mirbase.org/hairpin/MI0022659	0	NaN	NaN	NaN		NaN			Comparision_stroke vs. epilepsy	hsa-miR-6814-3p	https://mirbase.org/hairpin/MI0022659	0	NaN	NaN	NaN		NaN			Comparision_stroke vs. stroke-epilepsy	hsa-miR-6814-3p	https://mirbase.org/hairpin/MI0022659	0	NaN	NaN	NaN		NaN
Comparision_stroke-epilepsy vs. epilepsy	hsa-miR-4638-5p	https://mirbase.org/hairpin/MI0017265	0	NaN	NaN	NaN		NaN			Comparision_stroke vs. epilepsy	hsa-miR-4638-5p	https://mirbase.org/hairpin/MI0017265	0	NaN	NaN	NaN		NaN			Comparision_stroke vs. stroke-epilepsy	hsa-miR-4638-5p	https://mirbase.org/hairpin/MI0017265	0	NaN	NaN	NaN		NaN
Comparision_stroke-epilepsy vs. epilepsy	hsa-miR-1251-5p	https://mirbase.org/hairpin/MI0006386	0	NaN	NaN	NaN		NaN			Comparision_stroke vs. epilepsy	hsa-miR-1251-5p	https://mirbase.org/hairpin/MI0006386	0	NaN	NaN	NaN		NaN			Comparision_stroke vs. stroke-epilepsy	hsa-miR-1251-5p	https://mirbase.org/hairpin/MI0006386	0	NaN	NaN	NaN		NaN
Comparision_stroke-epilepsy vs. epilepsy	hsa-miR-5187-3p	https://mirbase.org/hairpin/MI0018166	0	NaN	NaN	NaN		NaN			Comparision_stroke vs. epilepsy	hsa-miR-5187-3p	https://mirbase.org/hairpin/MI0018166	0	NaN	NaN	NaN		NaN			Comparision_stroke vs. stroke-epilepsy	hsa-miR-5187-3p	https://mirbase.org/hairpin/MI0018166	0	NaN	NaN	NaN		NaN
Comparision_stroke-epilepsy vs. epilepsy	hsa-miR-3660	https://mirbase.org/hairpin/MI0016061	0	NaN	NaN	NaN		NaN			Comparision_stroke vs. epilepsy	hsa-miR-3660	https://mirbase.org/hairpin/MI0016061	0	NaN	NaN	NaN		NaN			Comparision_stroke vs. stroke-epilepsy	hsa-miR-3660	https://mirbase.org/hairpin/MI0016061	0	NaN	NaN	NaN		NaN
Comparision_stroke-epilepsy vs. epilepsy	hsa-miR-6751-3p	https://mirbase.org/hairpin/MI0022596	0	NaN	NaN	NaN		NaN			Comparision_stroke vs. epilepsy	hsa-miR-6751-3p	https://mirbase.org/hairpin/MI0022596	0	NaN	NaN	NaN		NaN			Comparision_stroke vs. stroke-epilepsy	hsa-miR-6751-3p	https://mirbase.org/hairpin/MI0022596	0	NaN	NaN	NaN		NaN
Comparision_stroke-epilepsy vs. epilepsy	hsa-miR-3920	https://mirbase.org/hairpin/MI0016427	0	NaN	NaN	NaN		NaN			Comparision_stroke vs. epilepsy	hsa-miR-3920	https://mirbase.org/hairpin/MI0016427	0	NaN	NaN	NaN		NaN			Comparision_stroke vs. stroke-epilepsy	hsa-miR-3920	https://mirbase.org/hairpin/MI0016427	0	NaN	NaN	NaN		NaN
Comparision_stroke-epilepsy vs. epilepsy	hsa-miR-29a-5p	https://mirbase.org/hairpin/MI0000087	0	NaN	NaN	NaN		NaN			Comparision_stroke vs. epilepsy	hsa-miR-29a-5p	https://mirbase.org/hairpin/MI0000087	0	NaN	NaN	NaN		NaN			Comparision_stroke vs. stroke-epilepsy	hsa-miR-29a-5p	https://mirbase.org/hairpin/MI0000087	0	NaN	NaN	NaN		NaN
Comparision_stroke-epilepsy vs. epilepsy	hsa-miR-20a-3p	https://mirbase.org/hairpin/MI0000076	0	NaN	NaN	NaN		NaN			Comparision_stroke vs. epilepsy	hsa-miR-20a-3p	https://mirbase.org/hairpin/MI0000076	0	NaN	NaN	NaN		NaN			Comparision_stroke vs. stroke-epilepsy	hsa-miR-20a-3p	https://mirbase.org/hairpin/MI0000076	0	NaN	NaN	NaN		NaN
Comparision_stroke-epilepsy vs. epilepsy	hsa-miR-6128	https://mirbase.org/hairpin/MI0021272	0	NaN	NaN	NaN		NaN			Comparision_stroke vs. epilepsy	hsa-miR-6128	https://mirbase.org/hairpin/MI0021272	0	NaN	NaN	NaN		NaN			Comparision_stroke vs. stroke-epilepsy	hsa-miR-6128	https://mirbase.org/hairpin/MI0021272	0	NaN	NaN	NaN		NaN
Comparision_stroke-epilepsy vs. epilepsy	hsa-miR-422a	https://mirbase.org/hairpin/MI0001444	0	NaN	NaN	NaN		NaN			Comparision_stroke vs. epilepsy	hsa-miR-422a	https://mirbase.org/hairpin/MI0001444	0	NaN	NaN	NaN		NaN			Comparision_stroke vs. stroke-epilepsy	hsa-miR-422a	https://mirbase.org/hairpin/MI0001444	0	NaN	NaN	NaN		NaN
Comparision_stroke-epilepsy vs. epilepsy	hsa-miR-378f	https://mirbase.org/hairpin/MI0016756	0	NaN	NaN	NaN		NaN			Comparision_stroke vs. epilepsy	hsa-miR-378f	https://mirbase.org/hairpin/MI0016756	0	NaN	NaN	NaN		NaN			Comparision_stroke vs. stroke-epilepsy	hsa-miR-378f	https://mirbase.org/hairpin/MI0016756	0	NaN	NaN	NaN		NaN
Comparision_stroke-epilepsy vs. epilepsy	hsa-miR-378b	https://mirbase.org/hairpin/MI0014154	0	NaN	NaN	NaN		NaN			Comparision_stroke vs. epilepsy	hsa-miR-378b	https://mirbase.org/hairpin/MI0014154	0	NaN	NaN	NaN		NaN			Comparision_stroke vs. stroke-epilepsy	hsa-miR-378b	https://mirbase.org/hairpin/MI0014154	0	NaN	NaN	NaN		NaN
Comparision_stroke-epilepsy vs. epilepsy	hsa-miR-378d	https://mirbase.org/hairpin/MI0003840	0	NaN	NaN	NaN		NaN			Comparision_stroke vs. epilepsy	hsa-miR-378d	https://mirbase.org/hairpin/MI0003840	0	NaN	NaN	NaN		NaN			Comparision_stroke vs. stroke-epilepsy	hsa-miR-378d	https://mirbase.org/hairpin/MI0003840	0	NaN	NaN	NaN		NaN
Comparision_stroke-epilepsy vs. epilepsy	hsa-miR-378c	https://mirbase.org/hairpin/MI0015825	0	NaN	NaN	NaN		NaN			Comparision_stroke vs. epilepsy	hsa-miR-378c	https://mirbase.org/hairpin/MI0015825	0	NaN	NaN	NaN		NaN			Comparision_stroke vs. stroke-epilepsy	hsa-miR-378c	https://mirbase.org/hairpin/MI0015825	0	NaN	NaN	NaN		NaN
Comparision_stroke-epilepsy vs. epilepsy	hsa-miR-378e	https://mirbase.org/hairpin/MI0016750	0	NaN	NaN	NaN		NaN			Comparision_stroke vs. epilepsy	hsa-miR-378e	https://mirbase.org/hairpin/MI0016750	0	NaN	NaN	NaN		NaN			Comparision_stroke vs. stroke-epilepsy	hsa-miR-378e	https://mirbase.org/hairpin/MI0016750	0	NaN	NaN	NaN		NaN
Comparision_stroke-epilepsy vs. epilepsy	hsa-miR-378j	https://mirbase.org/hairpin/MI0021273	0	NaN	NaN	NaN		NaN			Comparision_stroke vs. epilepsy	hsa-miR-378j	https://mirbase.org/hairpin/MI0021273	0	NaN	NaN	NaN		NaN			Comparision_stroke vs. stroke-epilepsy	hsa-miR-378j	https://mirbase.org/hairpin/MI0021273	0	NaN	NaN	NaN		NaN
Comparision_stroke-epilepsy vs. epilepsy	hsa-miR-6868-5p	https://mirbase.org/hairpin/MI0022715	0	NaN	NaN	NaN		NaN			Comparision_stroke vs. epilepsy	hsa-miR-6868-5p	https://mirbase.org/hairpin/MI0022715	0	NaN	NaN	NaN		NaN			Comparision_stroke vs. stroke-epilepsy	hsa-miR-6868-5p	https://mirbase.org/hairpin/MI0022715	0	NaN	NaN	NaN		NaN
Comparision_stroke-epilepsy vs. epilepsy	hsa-miR-4799-3p	https://mirbase.org/hairpin/MI0017446	0	NaN	NaN	NaN		NaN			Comparision_stroke vs. epilepsy	hsa-miR-4799-3p	https://mirbase.org/hairpin/MI0017446	0	NaN	NaN	NaN		NaN			Comparision_stroke vs. stroke-epilepsy	hsa-miR-4799-3p	https://mirbase.org/hairpin/MI0017446	0	NaN	NaN	NaN		NaN
Comparision_stroke-epilepsy vs. epilepsy	hsa-miR-5588-5p	https://mirbase.org/hairpin/MI0019147	0	NaN	NaN	NaN		NaN			Comparision_stroke vs. epilepsy	hsa-miR-5588-5p	https://mirbase.org/hairpin/MI0019147	0	NaN	NaN	NaN		NaN			Comparision_stroke vs. stroke-epilepsy	hsa-miR-5588-5p	https://mirbase.org/hairpin/MI0019147	0	NaN	NaN	NaN		NaN
Comparision_stroke-epilepsy vs. epilepsy	hsa-miR-3176	https://mirbase.org/hairpin/MI0014210	0	NaN	NaN	NaN		NaN			Comparision_stroke vs. epilepsy	hsa-miR-3176	https://mirbase.org/hairpin/MI0014210	0	NaN	NaN	NaN		NaN			Comparision_stroke vs. stroke-epilepsy	hsa-miR-3176	https://mirbase.org/hairpin/MI0014210	0	NaN	NaN	NaN		NaN
Comparision_stroke-epilepsy vs. epilepsy	hsa-miR-4646-5p	https://mirbase.org/hairpin/MI0017273	0	NaN	NaN	NaN		NaN			Comparision_stroke vs. epilepsy	hsa-miR-4646-5p	https://mirbase.org/hairpin/MI0017273	0	NaN	NaN	NaN		NaN			Comparision_stroke vs. stroke-epilepsy	hsa-miR-4646-5p	https://mirbase.org/hairpin/MI0017273	0	NaN	NaN	NaN		NaN
Comparision_stroke-epilepsy vs. epilepsy	hsa-miR-6506-5p	https://mirbase.org/hairpin/MI0022218	0	NaN	NaN	NaN		NaN			Comparision_stroke vs. epilepsy	hsa-miR-6506-5p	https://mirbase.org/hairpin/MI0022218	0	NaN	NaN	NaN		NaN			Comparision_stroke vs. stroke-epilepsy	hsa-miR-6506-5p	https://mirbase.org/hairpin/MI0022218	0	NaN	NaN	NaN		NaN
Comparision_stroke-epilepsy vs. epilepsy	hsa-miR-6860	https://mirbase.org/hairpin/MI0022707	0	NaN	NaN	NaN		NaN			Comparision_stroke vs. epilepsy	hsa-miR-6860	https://mirbase.org/hairpin/MI0022707	0	NaN	NaN	NaN		NaN			Comparision_stroke vs. stroke-epilepsy	hsa-miR-6860	https://mirbase.org/hairpin/MI0022707	0	NaN	NaN	NaN		NaN
Comparision_stroke-epilepsy vs. epilepsy	hsa-miR-378g	https://mirbase.org/hairpin/MI0016761	0	NaN	NaN	NaN		NaN			Comparision_stroke vs. epilepsy	hsa-miR-378g	https://mirbase.org/hairpin/MI0016761	0	NaN	NaN	NaN		NaN			Comparision_stroke vs. stroke-epilepsy	hsa-miR-378g	https://mirbase.org/hairpin/MI0016761	0	NaN	NaN	NaN		NaN
Comparision_stroke-epilepsy vs. epilepsy	hsa-miR-4667-5p	https://mirbase.org/hairpin/MI0017297	0	NaN	NaN	NaN		NaN			Comparision_stroke vs. epilepsy	hsa-miR-4667-5p	https://mirbase.org/hairpin/MI0017297	0	NaN	NaN	NaN		NaN			Comparision_stroke vs. stroke-epilepsy	hsa-miR-4667-5p	https://mirbase.org/hairpin/MI0017297	0	NaN	NaN	NaN		NaN
Comparision_stroke-epilepsy vs. epilepsy	hsa-miR-637	https://mirbase.org/hairpin/MI0003652	0	NaN	NaN	NaN		NaN			Comparision_stroke vs. epilepsy	hsa-miR-637	https://mirbase.org/hairpin/MI0003652	0	NaN	NaN	NaN		NaN			Comparision_stroke vs. stroke-epilepsy	hsa-miR-637	https://mirbase.org/hairpin/MI0003652	0	NaN	NaN	NaN		NaN
Comparision_stroke-epilepsy vs. epilepsy	hsa-miR-6861-5p	https://mirbase.org/hairpin/MI0022708	0	NaN	NaN	NaN		NaN			Comparision_stroke vs. epilepsy	hsa-miR-6861-5p	https://mirbase.org/hairpin/MI0022708	0	NaN	NaN	NaN		NaN			Comparision_stroke vs. stroke-epilepsy	hsa-miR-6861-5p	https://mirbase.org/hairpin/MI0022708	0	NaN	NaN	NaN		NaN
Comparision_stroke-epilepsy vs. epilepsy	hsa-miR-20b-3p	https://mirbase.org/hairpin/MI0001519	0	NaN	NaN	NaN		NaN			Comparision_stroke vs. epilepsy	hsa-miR-20b-3p	https://mirbase.org/hairpin/MI0001519	0	NaN	NaN	NaN		NaN			Comparision_stroke vs. stroke-epilepsy	hsa-miR-20b-3p	https://mirbase.org/hairpin/MI0001519	0	NaN	NaN	NaN		NaN
Comparision_stroke-epilepsy vs. epilepsy	hsa-miR-6773-3p	https://mirbase.org/hairpin/MI0022618	0	NaN	NaN	NaN		NaN			Comparision_stroke vs. epilepsy	hsa-miR-6773-3p	https://mirbase.org/hairpin/MI0022618	0	NaN	NaN	NaN		NaN			Comparision_stroke vs. stroke-epilepsy	hsa-miR-6773-3p	https://mirbase.org/hairpin/MI0022618	0	NaN	NaN	NaN		NaN
Comparision_stroke-epilepsy vs. epilepsy	hsa-miR-367-5p	https://mirbase.org/hairpin/MI0000775	0	NaN	NaN	NaN		NaN			Comparision_stroke vs. epilepsy	hsa-miR-367-5p	https://mirbase.org/hairpin/MI0000775	0	NaN	NaN	NaN		NaN			Comparision_stroke vs. stroke-epilepsy	hsa-miR-367-5p	https://mirbase.org/hairpin/MI0000775	0	NaN	NaN	NaN		NaN
Comparision_stroke-epilepsy vs. epilepsy	hsa-miR-302a-5p	https://mirbase.org/hairpin/MI0000738	0	NaN	NaN	NaN		NaN			Comparision_stroke vs. epilepsy	hsa-miR-302a-5p	https://mirbase.org/hairpin/MI0000738	0	NaN	NaN	NaN		NaN			Comparision_stroke vs. stroke-epilepsy	hsa-miR-302a-5p	https://mirbase.org/hairpin/MI0000738	0	NaN	NaN	NaN		NaN
Comparision_stroke-epilepsy vs. epilepsy	hsa-miR-600	https://mirbase.org/hairpin/MI0003613	0	NaN	NaN	NaN		NaN			Comparision_stroke vs. epilepsy	hsa-miR-600	https://mirbase.org/hairpin/MI0003613	0	NaN	NaN	NaN		NaN			Comparision_stroke vs. stroke-epilepsy	hsa-miR-600	https://mirbase.org/hairpin/MI0003613	0	NaN	NaN	NaN		NaN
Comparision_stroke-epilepsy vs. epilepsy	hsa-miR-412-3p	https://mirbase.org/hairpin/MI0002464	0	NaN	NaN	NaN		NaN			Comparision_stroke vs. epilepsy	hsa-miR-412-3p	https://mirbase.org/hairpin/MI0002464	0	NaN	NaN	NaN		NaN			Comparision_stroke vs. stroke-epilepsy	hsa-miR-412-3p	https://mirbase.org/hairpin/MI0002464	0	NaN	NaN	NaN		NaN
Comparision_stroke-epilepsy vs. epilepsy	hsa-miR-635	https://mirbase.org/hairpin/MI0003650	0	NaN	NaN	NaN		NaN			Comparision_stroke vs. epilepsy	hsa-miR-635	https://mirbase.org/hairpin/MI0003650	0	NaN	NaN	NaN		NaN			Comparision_stroke vs. stroke-epilepsy	hsa-miR-635	https://mirbase.org/hairpin/MI0003650	0	NaN	NaN	NaN		NaN
Comparision_stroke-epilepsy vs. epilepsy	hsa-miR-6774-5p	https://mirbase.org/hairpin/MI0022619	0	NaN	NaN	NaN		NaN			Comparision_stroke vs. epilepsy	hsa-miR-6774-5p	https://mirbase.org/hairpin/MI0022619	0	NaN	NaN	NaN		NaN			Comparision_stroke vs. stroke-epilepsy	hsa-miR-6774-5p	https://mirbase.org/hairpin/MI0022619	0	NaN	NaN	NaN		NaN
Comparision_stroke-epilepsy vs. epilepsy	hsa-miR-643	https://mirbase.org/hairpin/MI0003658	0	NaN	NaN	NaN		NaN			Comparision_stroke vs. epilepsy	hsa-miR-643	https://mirbase.org/hairpin/MI0003658	0	NaN	NaN	NaN		NaN			Comparision_stroke vs. stroke-epilepsy	hsa-miR-643	https://mirbase.org/hairpin/MI0003658	0	NaN	NaN	NaN		NaN
Comparision_stroke-epilepsy vs. epilepsy	hsa-miR-302b-5p	https://mirbase.org/hairpin/MI0000772	0	NaN	NaN	NaN		NaN			Comparision_stroke vs. epilepsy	hsa-miR-302b-5p	https://mirbase.org/hairpin/MI0000772	0	NaN	NaN	NaN		NaN			Comparision_stroke vs. stroke-epilepsy	hsa-miR-302b-5p	https://mirbase.org/hairpin/MI0000772	0	NaN	NaN	NaN		NaN
Comparision_stroke-epilepsy vs. epilepsy	hsa-miR-302d-5p	https://mirbase.org/hairpin/MI0000774	0	NaN	NaN	NaN		NaN			Comparision_stroke vs. epilepsy	hsa-miR-302d-5p	https://mirbase.org/hairpin/MI0000774	0	NaN	NaN	NaN		NaN			Comparision_stroke vs. stroke-epilepsy	hsa-miR-302d-5p	https://mirbase.org/hairpin/MI0000774	0	NaN	NaN	NaN		NaN
Comparision_stroke-epilepsy vs. epilepsy	hsa-miR-3124-3p	https://mirbase.org/hairpin/MI0014140	0	NaN	NaN	NaN		NaN			Comparision_stroke vs. epilepsy	hsa-miR-3124-3p	https://mirbase.org/hairpin/MI0014140	0	NaN	NaN	NaN		NaN			Comparision_stroke vs. stroke-epilepsy	hsa-miR-3124-3p	https://mirbase.org/hairpin/MI0014140	0	NaN	NaN	NaN		NaN
Comparision_stroke-epilepsy vs. epilepsy	hsa-miR-5681a	https://mirbase.org/hairpin/MI0019281	0	NaN	NaN	NaN		NaN			Comparision_stroke vs. epilepsy	hsa-miR-5681a	https://mirbase.org/hairpin/MI0019281	0	NaN	NaN	NaN		NaN			Comparision_stroke vs. stroke-epilepsy	hsa-miR-5681a	https://mirbase.org/hairpin/MI0019281	0	NaN	NaN	NaN		NaN
Comparision_stroke-epilepsy vs. epilepsy	hsa-miR-6730-5p	https://mirbase.org/hairpin/MI0022575	0	NaN	NaN	NaN		NaN			Comparision_stroke vs. epilepsy	hsa-miR-6730-5p	https://mirbase.org/hairpin/MI0022575	0	NaN	NaN	NaN		NaN			Comparision_stroke vs. stroke-epilepsy	hsa-miR-6730-5p	https://mirbase.org/hairpin/MI0022575	0	NaN	NaN	NaN		NaN
Comparision_stroke-epilepsy vs. epilepsy	hsa-miR-4680-5p	https://mirbase.org/hairpin/MI0017312	0	NaN	NaN	NaN		NaN			Comparision_stroke vs. epilepsy	hsa-miR-4680-5p	https://mirbase.org/hairpin/MI0017312	0	NaN	NaN	NaN		NaN			Comparision_stroke vs. stroke-epilepsy	hsa-miR-4680-5p	https://mirbase.org/hairpin/MI0017312	0	NaN	NaN	NaN		NaN
Comparision_stroke-epilepsy vs. epilepsy	hsa-miR-3185	https://mirbase.org/hairpin/MI0014227	0	NaN	NaN	NaN		NaN			Comparision_stroke vs. epilepsy	hsa-miR-3185	https://mirbase.org/hairpin/MI0014227	0	NaN	NaN	NaN		NaN			Comparision_stroke vs. stroke-epilepsy	hsa-miR-3185	https://mirbase.org/hairpin/MI0014227	0	NaN	NaN	NaN		NaN
Comparision_stroke-epilepsy vs. epilepsy	hsa-miR-10522-5p	https://mirbase.org/hairpin/MI0033668	0	NaN	NaN	NaN		NaN			Comparision_stroke vs. epilepsy	hsa-miR-10522-5p	https://mirbase.org/hairpin/MI0033668	0	NaN	NaN	NaN		NaN			Comparision_stroke vs. stroke-epilepsy	hsa-miR-10522-5p	https://mirbase.org/hairpin/MI0033668	0	NaN	NaN	NaN		NaN
Comparision_stroke-epilepsy vs. epilepsy	hsa-miR-4699-5p	https://mirbase.org/hairpin/MI0017332	0	NaN	NaN	NaN		NaN			Comparision_stroke vs. epilepsy	hsa-miR-4699-5p	https://mirbase.org/hairpin/MI0017332	0	NaN	NaN	NaN		NaN			Comparision_stroke vs. stroke-epilepsy	hsa-miR-4699-5p	https://mirbase.org/hairpin/MI0017332	0	NaN	NaN	NaN		NaN
Comparision_stroke-epilepsy vs. epilepsy	hsa-miR-1252-5p	https://mirbase.org/hairpin/MI0006434	0	NaN	NaN	NaN		NaN			Comparision_stroke vs. epilepsy	hsa-miR-1252-5p	https://mirbase.org/hairpin/MI0006434	0	NaN	NaN	NaN		NaN			Comparision_stroke vs. stroke-epilepsy	hsa-miR-1252-5p	https://mirbase.org/hairpin/MI0006434	0	NaN	NaN	NaN		NaN
Comparision_stroke-epilepsy vs. epilepsy	hsa-miR-605-3p	https://mirbase.org/hairpin/MI0003618	0	NaN	NaN	NaN		NaN			Comparision_stroke vs. epilepsy	hsa-miR-605-3p	https://mirbase.org/hairpin/MI0003618	0	NaN	NaN	NaN		NaN			Comparision_stroke vs. stroke-epilepsy	hsa-miR-605-3p	https://mirbase.org/hairpin/MI0003618	0	NaN	NaN	NaN		NaN
Comparision_stroke-epilepsy vs. epilepsy	hsa-miR-4493	https://mirbase.org/hairpin/MI0016855	0	NaN	NaN	NaN		NaN			Comparision_stroke vs. epilepsy	hsa-miR-4493	https://mirbase.org/hairpin/MI0016855	0	NaN	NaN	NaN		NaN			Comparision_stroke vs. stroke-epilepsy	hsa-miR-4493	https://mirbase.org/hairpin/MI0016855	0	NaN	NaN	NaN		NaN
Comparision_stroke-epilepsy vs. epilepsy	hsa-miR-7515	https://mirbase.org/hairpin/MI0024354	0	NaN	NaN	NaN		NaN			Comparision_stroke vs. epilepsy	hsa-miR-7515	https://mirbase.org/hairpin/MI0024354	0	NaN	NaN	NaN		NaN			Comparision_stroke vs. stroke-epilepsy	hsa-miR-7515	https://mirbase.org/hairpin/MI0024354	0	NaN	NaN	NaN		NaN
Comparision_stroke-epilepsy vs. epilepsy	hsa-miR-3179	https://mirbase.org/hairpin/MI0014213	0	NaN	NaN	NaN		NaN			Comparision_stroke vs. epilepsy	hsa-miR-3179	https://mirbase.org/hairpin/MI0014213	0	NaN	NaN	NaN		NaN			Comparision_stroke vs. stroke-epilepsy	hsa-miR-3179	https://mirbase.org/hairpin/MI0014213	0	NaN	NaN	NaN		NaN
Comparision_stroke-epilepsy vs. epilepsy	hsa-miR-548ao-5p	https://mirbase.org/hairpin/MI0017871	0	NaN	NaN	NaN		NaN			Comparision_stroke vs. epilepsy	hsa-miR-548ao-5p	https://mirbase.org/hairpin/MI0017871	0	NaN	NaN	NaN		NaN			Comparision_stroke vs. stroke-epilepsy	hsa-miR-548ao-5p	https://mirbase.org/hairpin/MI0017871	0	NaN	NaN	NaN		NaN
Comparision_stroke-epilepsy vs. epilepsy	hsa-miR-548ax	https://mirbase.org/hairpin/MI0019286	0	NaN	NaN	NaN		NaN			Comparision_stroke vs. epilepsy	hsa-miR-548ax	https://mirbase.org/hairpin/MI0019286	0	NaN	NaN	NaN		NaN			Comparision_stroke vs. stroke-epilepsy	hsa-miR-548ax	https://mirbase.org/hairpin/MI0019286	0	NaN	NaN	NaN		NaN
Comparision_stroke-epilepsy vs. epilepsy	hsa-miR-4795-5p	https://mirbase.org/hairpin/MI0017442	0	NaN	NaN	NaN		NaN			Comparision_stroke vs. epilepsy	hsa-miR-4795-5p	https://mirbase.org/hairpin/MI0017442	0	NaN	NaN	NaN		NaN			Comparision_stroke vs. stroke-epilepsy	hsa-miR-4795-5p	https://mirbase.org/hairpin/MI0017442	0	NaN	NaN	NaN		NaN
Comparision_stroke-epilepsy vs. epilepsy	hsa-miR-10393-5p	https://mirbase.org/hairpin/MI0033417	0	NaN	NaN	NaN		NaN			Comparision_stroke vs. epilepsy	hsa-miR-10393-5p	https://mirbase.org/hairpin/MI0033417	0	NaN	NaN	NaN		NaN			Comparision_stroke vs. stroke-epilepsy	hsa-miR-10393-5p	https://mirbase.org/hairpin/MI0033417	0	NaN	NaN	NaN		NaN
Comparision_stroke-epilepsy vs. epilepsy	hsa-miR-219b-3p	https://mirbase.org/hairpin/MI0017299	0	NaN	NaN	NaN		NaN			Comparision_stroke vs. epilepsy	hsa-miR-219b-3p	https://mirbase.org/hairpin/MI0017299	0	NaN	NaN	NaN		NaN			Comparision_stroke vs. stroke-epilepsy	hsa-miR-219b-3p	https://mirbase.org/hairpin/MI0017299	0	NaN	NaN	NaN		NaN
Comparision_stroke-epilepsy vs. epilepsy	hsa-miR-219a-2-3p	https://mirbase.org/hairpin/MI0000740	0	NaN	NaN	NaN		NaN			Comparision_stroke vs. epilepsy	hsa-miR-219a-2-3p	https://mirbase.org/hairpin/MI0000740	0	NaN	NaN	NaN		NaN			Comparision_stroke vs. stroke-epilepsy	hsa-miR-219a-2-3p	https://mirbase.org/hairpin/MI0000740	0	NaN	NaN	NaN		NaN
Comparision_stroke-epilepsy vs. epilepsy	hsa-miR-642a-3p	https://mirbase.org/hairpin/MI0003657	0	NaN	NaN	NaN		NaN			Comparision_stroke vs. epilepsy	hsa-miR-642a-3p	https://mirbase.org/hairpin/MI0003657	0	NaN	NaN	NaN		NaN			Comparision_stroke vs. stroke-epilepsy	hsa-miR-642a-3p	https://mirbase.org/hairpin/MI0003657	0	NaN	NaN	NaN		NaN
Comparision_stroke-epilepsy vs. epilepsy	hsa-miR-642b-3p	https://mirbase.org/hairpin/MI0016685	0	NaN	NaN	NaN		NaN			Comparision_stroke vs. epilepsy	hsa-miR-642b-3p	https://mirbase.org/hairpin/MI0016685	0	NaN	NaN	NaN		NaN			Comparision_stroke vs. stroke-epilepsy	hsa-miR-642b-3p	https://mirbase.org/hairpin/MI0016685	0	NaN	NaN	NaN		NaN
Comparision_stroke-epilepsy vs. epilepsy	hsa-miR-3117-5p	https://mirbase.org/hairpin/MI0014130	0	NaN	NaN	NaN		NaN			Comparision_stroke vs. epilepsy	hsa-miR-3117-5p	https://mirbase.org/hairpin/MI0014130	0	NaN	NaN	NaN		NaN			Comparision_stroke vs. stroke-epilepsy	hsa-miR-3117-5p	https://mirbase.org/hairpin/MI0014130	0	NaN	NaN	NaN		NaN
Comparision_stroke-epilepsy vs. epilepsy	hsa-miR-4645-3p	https://mirbase.org/hairpin/MI0017272	0	NaN	NaN	NaN		NaN			Comparision_stroke vs. epilepsy	hsa-miR-4645-3p	https://mirbase.org/hairpin/MI0017272	0	NaN	NaN	NaN		NaN			Comparision_stroke vs. stroke-epilepsy	hsa-miR-4645-3p	https://mirbase.org/hairpin/MI0017272	0	NaN	NaN	NaN		NaN
Comparision_stroke-epilepsy vs. epilepsy	hsa-miR-3913-3p	https://mirbase.org/hairpin/MI0016417	0	NaN	NaN	NaN		NaN			Comparision_stroke vs. epilepsy	hsa-miR-3913-3p	https://mirbase.org/hairpin/MI0016417	0	NaN	NaN	NaN		NaN			Comparision_stroke vs. stroke-epilepsy	hsa-miR-3913-3p	https://mirbase.org/hairpin/MI0016417	0	NaN	NaN	NaN		NaN
Comparision_stroke-epilepsy vs. epilepsy	hsa-miR-591	https://mirbase.org/hairpin/MI0003603	0	NaN	NaN	NaN		NaN			Comparision_stroke vs. epilepsy	hsa-miR-591	https://mirbase.org/hairpin/MI0003603	0	NaN	NaN	NaN		NaN			Comparision_stroke vs. stroke-epilepsy	hsa-miR-591	https://mirbase.org/hairpin/MI0003603	0	NaN	NaN	NaN		NaN
Comparision_stroke-epilepsy vs. epilepsy	hsa-miR-4725-5p	https://mirbase.org/hairpin/MI0017362	0	NaN	NaN	NaN		NaN			Comparision_stroke vs. epilepsy	hsa-miR-4725-5p	https://mirbase.org/hairpin/MI0017362	0	NaN	NaN	NaN		NaN			Comparision_stroke vs. stroke-epilepsy	hsa-miR-4725-5p	https://mirbase.org/hairpin/MI0017362	0	NaN	NaN	NaN		NaN
Comparision_stroke-epilepsy vs. epilepsy	hsa-miR-504-5p	https://mirbase.org/hairpin/MI0003189	0	NaN	NaN	NaN		NaN			Comparision_stroke vs. epilepsy	hsa-miR-504-5p	https://mirbase.org/hairpin/MI0003189	0	NaN	NaN	NaN		NaN			Comparision_stroke vs. stroke-epilepsy	hsa-miR-504-5p	https://mirbase.org/hairpin/MI0003189	0	NaN	NaN	NaN		NaN
Comparision_stroke-epilepsy vs. epilepsy	hsa-miR-631	https://mirbase.org/hairpin/MI0003645	0	NaN	NaN	NaN		NaN			Comparision_stroke vs. epilepsy	hsa-miR-631	https://mirbase.org/hairpin/MI0003645	0	NaN	NaN	NaN		NaN			Comparision_stroke vs. stroke-epilepsy	hsa-miR-631	https://mirbase.org/hairpin/MI0003645	0	NaN	NaN	NaN		NaN
Comparision_stroke-epilepsy vs. epilepsy	hsa-miR-6855-3p	https://mirbase.org/hairpin/MI0022701	0	NaN	NaN	NaN		NaN			Comparision_stroke vs. epilepsy	hsa-miR-6855-3p	https://mirbase.org/hairpin/MI0022701	0	NaN	NaN	NaN		NaN			Comparision_stroke vs. stroke-epilepsy	hsa-miR-6855-3p	https://mirbase.org/hairpin/MI0022701	0	NaN	NaN	NaN		NaN
Comparision_stroke-epilepsy vs. epilepsy	hsa-miR-4513	https://mirbase.org/hairpin/MI0016879	0	NaN	NaN	NaN		NaN			Comparision_stroke vs. epilepsy	hsa-miR-4513	https://mirbase.org/hairpin/MI0016879	0	NaN	NaN	NaN		NaN			Comparision_stroke vs. stroke-epilepsy	hsa-miR-4513	https://mirbase.org/hairpin/MI0016879	0	NaN	NaN	NaN		NaN
Comparision_stroke-epilepsy vs. epilepsy	hsa-miR-617	https://mirbase.org/hairpin/MI0003631	0	NaN	NaN	NaN		NaN			Comparision_stroke vs. epilepsy	hsa-miR-617	https://mirbase.org/hairpin/MI0003631	0	NaN	NaN	NaN		NaN			Comparision_stroke vs. stroke-epilepsy	hsa-miR-617	https://mirbase.org/hairpin/MI0003631	0	NaN	NaN	NaN		NaN
Comparision_stroke-epilepsy vs. epilepsy	hsa-miR-1253	https://mirbase.org/hairpin/MI0006387	0	NaN	NaN	NaN		NaN			Comparision_stroke vs. epilepsy	hsa-miR-1253	https://mirbase.org/hairpin/MI0006387	0	NaN	NaN	NaN		NaN			Comparision_stroke vs. stroke-epilepsy	hsa-miR-1253	https://mirbase.org/hairpin/MI0006387	0	NaN	NaN	NaN		NaN
Comparision_stroke-epilepsy vs. epilepsy	hsa-miR-6088	https://mirbase.org/hairpin/MI0020365	0	NaN	NaN	NaN		NaN			Comparision_stroke vs. epilepsy	hsa-miR-6088	https://mirbase.org/hairpin/MI0020365	0	NaN	NaN	NaN		NaN			Comparision_stroke vs. stroke-epilepsy	hsa-miR-6088	https://mirbase.org/hairpin/MI0020365	0	NaN	NaN	NaN		NaN
Comparision_stroke-epilepsy vs. epilepsy	hsa-miR-4708-5p	https://mirbase.org/hairpin/MI0017341	0	NaN	NaN	NaN		NaN			Comparision_stroke vs. epilepsy	hsa-miR-4708-5p	https://mirbase.org/hairpin/MI0017341	0	NaN	NaN	NaN		NaN			Comparision_stroke vs. stroke-epilepsy	hsa-miR-4708-5p	https://mirbase.org/hairpin/MI0017341	0	NaN	NaN	NaN		NaN
Comparision_stroke-epilepsy vs. epilepsy	hsa-miR-5186	https://mirbase.org/hairpin/MI0018165	0	NaN	NaN	NaN		NaN			Comparision_stroke vs. epilepsy	hsa-miR-5186	https://mirbase.org/hairpin/MI0018165	0	NaN	NaN	NaN		NaN			Comparision_stroke vs. stroke-epilepsy	hsa-miR-5186	https://mirbase.org/hairpin/MI0018165	0	NaN	NaN	NaN		NaN
Comparision_stroke-epilepsy vs. epilepsy	hsa-miR-4468	https://mirbase.org/hairpin/MI0016819	0	NaN	NaN	NaN		NaN			Comparision_stroke vs. epilepsy	hsa-miR-4468	https://mirbase.org/hairpin/MI0016819	0	NaN	NaN	NaN		NaN			Comparision_stroke vs. stroke-epilepsy	hsa-miR-4468	https://mirbase.org/hairpin/MI0016819	0	NaN	NaN	NaN		NaN
Comparision_stroke-epilepsy vs. epilepsy	hsa-miR-3670	https://mirbase.org/hairpin/MI0016071	0	NaN	NaN	NaN		NaN			Comparision_stroke vs. epilepsy	hsa-miR-3670	https://mirbase.org/hairpin/MI0016071	0	NaN	NaN	NaN		NaN			Comparision_stroke vs. stroke-epilepsy	hsa-miR-3670	https://mirbase.org/hairpin/MI0016071	0	NaN	NaN	NaN		NaN
Comparision_stroke-epilepsy vs. epilepsy	hsa-miR-3160-3p	https://mirbase.org/hairpin/MI0014189	0	NaN	NaN	NaN		NaN			Comparision_stroke vs. epilepsy	hsa-miR-3160-3p	https://mirbase.org/hairpin/MI0014189	0	NaN	NaN	NaN		NaN			Comparision_stroke vs. stroke-epilepsy	hsa-miR-3160-3p	https://mirbase.org/hairpin/MI0014189	0	NaN	NaN	NaN		NaN
Comparision_stroke-epilepsy vs. epilepsy	hsa-miR-4487	https://mirbase.org/hairpin/MI0016848	0	NaN	NaN	NaN		NaN			Comparision_stroke vs. epilepsy	hsa-miR-4487	https://mirbase.org/hairpin/MI0016848	0	NaN	NaN	NaN		NaN			Comparision_stroke vs. stroke-epilepsy	hsa-miR-4487	https://mirbase.org/hairpin/MI0016848	0	NaN	NaN	NaN		NaN
Comparision_stroke-epilepsy vs. epilepsy	hsa-miR-4751	https://mirbase.org/hairpin/MI0017390	0	NaN	NaN	NaN		NaN			Comparision_stroke vs. epilepsy	hsa-miR-4751	https://mirbase.org/hairpin/MI0017390	0	NaN	NaN	NaN		NaN			Comparision_stroke vs. stroke-epilepsy	hsa-miR-4751	https://mirbase.org/hairpin/MI0017390	0	NaN	NaN	NaN		NaN
Comparision_stroke-epilepsy vs. epilepsy	hsa-miR-1185-5p	https://mirbase.org/hairpin/MI0003821	0	NaN	NaN	NaN		NaN			Comparision_stroke vs. epilepsy	hsa-miR-1185-5p	https://mirbase.org/hairpin/MI0003821	0	NaN	NaN	NaN		NaN			Comparision_stroke vs. stroke-epilepsy	hsa-miR-1185-5p	https://mirbase.org/hairpin/MI0003821	0	NaN	NaN	NaN		NaN
Comparision_stroke-epilepsy vs. epilepsy	hsa-miR-6884-5p	https://mirbase.org/hairpin/MI0022731	0	NaN	NaN	NaN		NaN			Comparision_stroke vs. epilepsy	hsa-miR-6884-5p	https://mirbase.org/hairpin/MI0022731	0	NaN	NaN	NaN		NaN			Comparision_stroke vs. stroke-epilepsy	hsa-miR-6884-5p	https://mirbase.org/hairpin/MI0022731	0	NaN	NaN	NaN		NaN
Comparision_stroke-epilepsy vs. epilepsy	hsa-miR-3188	https://mirbase.org/hairpin/MI0014232	0	NaN	NaN	NaN		NaN			Comparision_stroke vs. epilepsy	hsa-miR-3188	https://mirbase.org/hairpin/MI0014232	0	NaN	NaN	NaN		NaN			Comparision_stroke vs. stroke-epilepsy	hsa-miR-3188	https://mirbase.org/hairpin/MI0014232	0	NaN	NaN	NaN		NaN
Comparision_stroke-epilepsy vs. epilepsy	hsa-miR-4458	https://mirbase.org/hairpin/MI0016804	0	NaN	NaN	NaN		NaN			Comparision_stroke vs. epilepsy	hsa-miR-4458	https://mirbase.org/hairpin/MI0016804	0	NaN	NaN	NaN		NaN			Comparision_stroke vs. stroke-epilepsy	hsa-miR-4458	https://mirbase.org/hairpin/MI0016804	0	NaN	NaN	NaN		NaN
Comparision_stroke-epilepsy vs. epilepsy	hsa-miR-202-3p	https://mirbase.org/hairpin/MI0003130	0	NaN	NaN	NaN		NaN			Comparision_stroke vs. epilepsy	hsa-miR-202-3p	https://mirbase.org/hairpin/MI0003130	0	NaN	NaN	NaN		NaN			Comparision_stroke vs. stroke-epilepsy	hsa-miR-202-3p	https://mirbase.org/hairpin/MI0003130	0	NaN	NaN	NaN		NaN
Comparision_stroke-epilepsy vs. epilepsy	hsa-miR-655-5p	https://mirbase.org/hairpin/MI0003677	0	NaN	NaN	NaN		NaN			Comparision_stroke vs. epilepsy	hsa-miR-655-5p	https://mirbase.org/hairpin/MI0003677	0	NaN	NaN	NaN		NaN			Comparision_stroke vs. stroke-epilepsy	hsa-miR-655-5p	https://mirbase.org/hairpin/MI0003677	0	NaN	NaN	NaN		NaN
Comparision_stroke-epilepsy vs. epilepsy	hsa-miR-4785	https://mirbase.org/hairpin/MI0017430	0	NaN	NaN	NaN		NaN			Comparision_stroke vs. epilepsy	hsa-miR-4785	https://mirbase.org/hairpin/MI0017430	0	NaN	NaN	NaN		NaN			Comparision_stroke vs. stroke-epilepsy	hsa-miR-4785	https://mirbase.org/hairpin/MI0017430	0	NaN	NaN	NaN		NaN
Comparision_stroke-epilepsy vs. epilepsy	hsa-miR-924	https://mirbase.org/hairpin/MI0005716	0	NaN	NaN	NaN		NaN			Comparision_stroke vs. epilepsy	hsa-miR-924	https://mirbase.org/hairpin/MI0005716	0	NaN	NaN	NaN		NaN			Comparision_stroke vs. stroke-epilepsy	hsa-miR-924	https://mirbase.org/hairpin/MI0005716	0	NaN	NaN	NaN		NaN
Comparision_stroke-epilepsy vs. epilepsy	hsa-miR-4424	https://mirbase.org/hairpin/MI0016763	0	NaN	NaN	NaN		NaN			Comparision_stroke vs. epilepsy	hsa-miR-4424	https://mirbase.org/hairpin/MI0016763	0	NaN	NaN	NaN		NaN			Comparision_stroke vs. stroke-epilepsy	hsa-miR-4424	https://mirbase.org/hairpin/MI0016763	0	NaN	NaN	NaN		NaN
Comparision_stroke-epilepsy vs. epilepsy	hsa-miR-219a-1-3p	https://mirbase.org/hairpin/MI0000296	0	NaN	NaN	NaN		NaN			Comparision_stroke vs. epilepsy	hsa-miR-219a-1-3p	https://mirbase.org/hairpin/MI0000296	0	NaN	NaN	NaN		NaN			Comparision_stroke vs. stroke-epilepsy	hsa-miR-219a-1-3p	https://mirbase.org/hairpin/MI0000296	0	NaN	NaN	NaN		NaN
Comparision_stroke-epilepsy vs. epilepsy	hsa-miR-3145-3p	https://mirbase.org/hairpin/MI0014170	0	NaN	NaN	NaN		NaN			Comparision_stroke vs. epilepsy	hsa-miR-3145-3p	https://mirbase.org/hairpin/MI0014170	0	NaN	NaN	NaN		NaN			Comparision_stroke vs. stroke-epilepsy	hsa-miR-3145-3p	https://mirbase.org/hairpin/MI0014170	0	NaN	NaN	NaN		NaN
Comparision_stroke-epilepsy vs. epilepsy	hsa-miR-383-5p	https://mirbase.org/hairpin/MI0000791	0	NaN	NaN	NaN		NaN			Comparision_stroke vs. epilepsy	hsa-miR-383-5p	https://mirbase.org/hairpin/MI0000791	0	NaN	NaN	NaN		NaN			Comparision_stroke vs. stroke-epilepsy	hsa-miR-383-5p	https://mirbase.org/hairpin/MI0000791	0	NaN	NaN	NaN		NaN
Comparision_stroke-epilepsy vs. epilepsy	hsa-miR-369-5p	https://mirbase.org/hairpin/MI0000777	0	NaN	NaN	NaN		NaN			Comparision_stroke vs. epilepsy	hsa-miR-369-5p	https://mirbase.org/hairpin/MI0000777	0	NaN	NaN	NaN		NaN			Comparision_stroke vs. stroke-epilepsy	hsa-miR-369-5p	https://mirbase.org/hairpin/MI0000777	0	NaN	NaN	NaN		NaN
Comparision_stroke-epilepsy vs. epilepsy	hsa-miR-3171	https://mirbase.org/hairpin/MI0014202	0	NaN	NaN	NaN		NaN			Comparision_stroke vs. epilepsy	hsa-miR-3171	https://mirbase.org/hairpin/MI0014202	0	NaN	NaN	NaN		NaN			Comparision_stroke vs. stroke-epilepsy	hsa-miR-3171	https://mirbase.org/hairpin/MI0014202	0	NaN	NaN	NaN		NaN
Comparision_stroke-epilepsy vs. epilepsy	hsa-miR-219b-5p	https://mirbase.org/hairpin/MI0017299	0	NaN	NaN	NaN		NaN			Comparision_stroke vs. epilepsy	hsa-miR-219b-5p	https://mirbase.org/hairpin/MI0017299	0	NaN	NaN	NaN		NaN			Comparision_stroke vs. stroke-epilepsy	hsa-miR-219b-5p	https://mirbase.org/hairpin/MI0017299	0	NaN	NaN	NaN		NaN
Comparision_stroke-epilepsy vs. epilepsy	hsa-miR-4445-5p	https://mirbase.org/hairpin/MI0016788	0	NaN	NaN	NaN		NaN			Comparision_stroke vs. epilepsy	hsa-miR-4445-5p	https://mirbase.org/hairpin/MI0016788	0	NaN	NaN	NaN		NaN			Comparision_stroke vs. stroke-epilepsy	hsa-miR-4445-5p	https://mirbase.org/hairpin/MI0016788	0	NaN	NaN	NaN		NaN
Comparision_stroke-epilepsy vs. epilepsy	hsa-miR-1468-3p	https://mirbase.org/hairpin/MI0003782	0	NaN	NaN	NaN		NaN			Comparision_stroke vs. epilepsy	hsa-miR-1468-3p	https://mirbase.org/hairpin/MI0003782	0	NaN	NaN	NaN		NaN			Comparision_stroke vs. stroke-epilepsy	hsa-miR-1468-3p	https://mirbase.org/hairpin/MI0003782	0	NaN	NaN	NaN		NaN
Comparision_stroke-epilepsy vs. epilepsy	hsa-miR-4708-3p	https://mirbase.org/hairpin/MI0017341	0	NaN	NaN	NaN		NaN			Comparision_stroke vs. epilepsy	hsa-miR-4708-3p	https://mirbase.org/hairpin/MI0017341	0	NaN	NaN	NaN		NaN			Comparision_stroke vs. stroke-epilepsy	hsa-miR-4708-3p	https://mirbase.org/hairpin/MI0017341	0	NaN	NaN	NaN		NaN
Comparision_stroke-epilepsy vs. epilepsy	hsa-miR-8064	https://mirbase.org/hairpin/MI0025900	0	NaN	NaN	NaN		NaN			Comparision_stroke vs. epilepsy	hsa-miR-8064	https://mirbase.org/hairpin/MI0025900	0	NaN	NaN	NaN		NaN			Comparision_stroke vs. stroke-epilepsy	hsa-miR-8064	https://mirbase.org/hairpin/MI0025900	0	NaN	NaN	NaN		NaN
Comparision_stroke-epilepsy vs. epilepsy	hsa-miR-298	https://mirbase.org/hairpin/MI0005523	0	NaN	NaN	NaN		NaN			Comparision_stroke vs. epilepsy	hsa-miR-298	https://mirbase.org/hairpin/MI0005523	0	NaN	NaN	NaN		NaN			Comparision_stroke vs. stroke-epilepsy	hsa-miR-298	https://mirbase.org/hairpin/MI0005523	0	NaN	NaN	NaN		NaN
Comparision_stroke-epilepsy vs. epilepsy	hsa-miR-4771	https://mirbase.org/hairpin/MI0017412	0	NaN	NaN	NaN		NaN			Comparision_stroke vs. epilepsy	hsa-miR-4771	https://mirbase.org/hairpin/MI0017412	0	NaN	NaN	NaN		NaN			Comparision_stroke vs. stroke-epilepsy	hsa-miR-4771	https://mirbase.org/hairpin/MI0017412	0	NaN	NaN	NaN		NaN
Comparision_stroke-epilepsy vs. epilepsy	hsa-miR-2467-3p	https://mirbase.org/hairpin/MI0017432	0	NaN	NaN	NaN		NaN			Comparision_stroke vs. epilepsy	hsa-miR-2467-3p	https://mirbase.org/hairpin/MI0017432	0	NaN	NaN	NaN		NaN			Comparision_stroke vs. stroke-epilepsy	hsa-miR-2467-3p	https://mirbase.org/hairpin/MI0017432	0	NaN	NaN	NaN		NaN
Comparision_stroke-epilepsy vs. epilepsy	hsa-miR-6132	https://mirbase.org/hairpin/MI0021277	0	NaN	NaN	NaN		NaN			Comparision_stroke vs. epilepsy	hsa-miR-6132	https://mirbase.org/hairpin/MI0021277	0	NaN	NaN	NaN		NaN			Comparision_stroke vs. stroke-epilepsy	hsa-miR-6132	https://mirbase.org/hairpin/MI0021277	0	NaN	NaN	NaN		NaN
Comparision_stroke-epilepsy vs. epilepsy	hsa-miR-3665	https://mirbase.org/hairpin/MI0016066	0	NaN	NaN	NaN		NaN			Comparision_stroke vs. epilepsy	hsa-miR-3665	https://mirbase.org/hairpin/MI0016066	0	NaN	NaN	NaN		NaN			Comparision_stroke vs. stroke-epilepsy	hsa-miR-3665	https://mirbase.org/hairpin/MI0016066	0	NaN	NaN	NaN		NaN
Comparision_stroke-epilepsy vs. epilepsy	hsa-miR-6499-3p	https://mirbase.org/hairpin/MI0022209	0	NaN	NaN	NaN		NaN			Comparision_stroke vs. epilepsy	hsa-miR-6499-3p	https://mirbase.org/hairpin/MI0022209	0	NaN	NaN	NaN		NaN			Comparision_stroke vs. stroke-epilepsy	hsa-miR-6499-3p	https://mirbase.org/hairpin/MI0022209	0	NaN	NaN	NaN		NaN
Comparision_stroke-epilepsy vs. epilepsy	hsa-miR-5689	https://mirbase.org/hairpin/MI0019294	0	NaN	NaN	NaN		NaN			Comparision_stroke vs. epilepsy	hsa-miR-5689	https://mirbase.org/hairpin/MI0019294	0	NaN	NaN	NaN		NaN			Comparision_stroke vs. stroke-epilepsy	hsa-miR-5689	https://mirbase.org/hairpin/MI0019294	0	NaN	NaN	NaN		NaN
Comparision_stroke-epilepsy vs. epilepsy	hsa-miR-6076	https://mirbase.org/hairpin/MI0020353	0	NaN	NaN	NaN		NaN			Comparision_stroke vs. epilepsy	hsa-miR-6076	https://mirbase.org/hairpin/MI0020353	0	NaN	NaN	NaN		NaN			Comparision_stroke vs. stroke-epilepsy	hsa-miR-6076	https://mirbase.org/hairpin/MI0020353	0	NaN	NaN	NaN		NaN
Comparision_stroke-epilepsy vs. epilepsy	hsa-miR-4480	https://mirbase.org/hairpin/MI0016841	0	NaN	NaN	NaN		NaN			Comparision_stroke vs. epilepsy	hsa-miR-4480	https://mirbase.org/hairpin/MI0016841	0	NaN	NaN	NaN		NaN			Comparision_stroke vs. stroke-epilepsy	hsa-miR-4480	https://mirbase.org/hairpin/MI0016841	0	NaN	NaN	NaN		NaN
Comparision_stroke-epilepsy vs. epilepsy	hsa-miR-4755-3p	https://mirbase.org/hairpin/MI0017395	0	NaN	NaN	NaN		NaN			Comparision_stroke vs. epilepsy	hsa-miR-4755-3p	https://mirbase.org/hairpin/MI0017395	0	NaN	NaN	NaN		NaN			Comparision_stroke vs. stroke-epilepsy	hsa-miR-4755-3p	https://mirbase.org/hairpin/MI0017395	0	NaN	NaN	NaN		NaN
Comparision_stroke-epilepsy vs. epilepsy	hsa-miR-4313	https://mirbase.org/hairpin/MI0015843	0	NaN	NaN	NaN		NaN			Comparision_stroke vs. epilepsy	hsa-miR-4313	https://mirbase.org/hairpin/MI0015843	0	NaN	NaN	NaN		NaN			Comparision_stroke vs. stroke-epilepsy	hsa-miR-4313	https://mirbase.org/hairpin/MI0015843	0	NaN	NaN	NaN		NaN
Comparision_stroke-epilepsy vs. epilepsy	hsa-miR-210-5p	https://mirbase.org/hairpin/MI0000286	0	NaN	NaN	NaN		NaN			Comparision_stroke vs. epilepsy	hsa-miR-210-5p	https://mirbase.org/hairpin/MI0000286	0	NaN	NaN	NaN		NaN			Comparision_stroke vs. stroke-epilepsy	hsa-miR-210-5p	https://mirbase.org/hairpin/MI0000286	0	NaN	NaN	NaN		NaN
Comparision_stroke-epilepsy vs. epilepsy	hsa-miR-3648	https://mirbase.org/hairpin/MI0016048	0	NaN	NaN	NaN		NaN			Comparision_stroke vs. epilepsy	hsa-miR-3648	https://mirbase.org/hairpin/MI0016048	0	NaN	NaN	NaN		NaN			Comparision_stroke vs. stroke-epilepsy	hsa-miR-3648	https://mirbase.org/hairpin/MI0016048	0	NaN	NaN	NaN		NaN
Comparision_stroke-epilepsy vs. epilepsy	hsa-miR-6743-3p	https://mirbase.org/hairpin/MI0022588	0	NaN	NaN	NaN		NaN			Comparision_stroke vs. epilepsy	hsa-miR-6743-3p	https://mirbase.org/hairpin/MI0022588	0	NaN	NaN	NaN		NaN			Comparision_stroke vs. stroke-epilepsy	hsa-miR-6743-3p	https://mirbase.org/hairpin/MI0022588	0	NaN	NaN	NaN		NaN
Comparision_stroke-epilepsy vs. epilepsy	hsa-miR-6811-3p	https://mirbase.org/hairpin/MI0022656	0	NaN	NaN	NaN		NaN			Comparision_stroke vs. epilepsy	hsa-miR-6811-3p	https://mirbase.org/hairpin/MI0022656	0	NaN	NaN	NaN		NaN			Comparision_stroke vs. stroke-epilepsy	hsa-miR-6811-3p	https://mirbase.org/hairpin/MI0022656	0	NaN	NaN	NaN		NaN
Comparision_stroke-epilepsy vs. epilepsy	hsa-miR-5581-5p	https://mirbase.org/hairpin/MI0019136	0	NaN	NaN	NaN		NaN			Comparision_stroke vs. epilepsy	hsa-miR-5581-5p	https://mirbase.org/hairpin/MI0019136	0	NaN	NaN	NaN		NaN			Comparision_stroke vs. stroke-epilepsy	hsa-miR-5581-5p	https://mirbase.org/hairpin/MI0019136	0	NaN	NaN	NaN		NaN
Comparision_stroke-epilepsy vs. epilepsy	hsa-miR-381-5p	https://mirbase.org/hairpin/MI0000789	0	NaN	NaN	NaN		NaN			Comparision_stroke vs. epilepsy	hsa-miR-381-5p	https://mirbase.org/hairpin/MI0000789	0	NaN	NaN	NaN		NaN			Comparision_stroke vs. stroke-epilepsy	hsa-miR-381-5p	https://mirbase.org/hairpin/MI0000789	0	NaN	NaN	NaN		NaN
Comparision_stroke-epilepsy vs. epilepsy	hsa-miR-2277-5p	https://mirbase.org/hairpin/MI0011284	0	NaN	NaN	NaN		NaN			Comparision_stroke vs. epilepsy	hsa-miR-2277-5p	https://mirbase.org/hairpin/MI0011284	0	NaN	NaN	NaN		NaN			Comparision_stroke vs. stroke-epilepsy	hsa-miR-2277-5p	https://mirbase.org/hairpin/MI0011284	0	NaN	NaN	NaN		NaN
Comparision_stroke-epilepsy vs. epilepsy	hsa-miR-4706	https://mirbase.org/hairpin/MI0017339	0	NaN	NaN	NaN		NaN			Comparision_stroke vs. epilepsy	hsa-miR-4706	https://mirbase.org/hairpin/MI0017339	0	NaN	NaN	NaN		NaN			Comparision_stroke vs. stroke-epilepsy	hsa-miR-4706	https://mirbase.org/hairpin/MI0017339	0	NaN	NaN	NaN		NaN
Comparision_stroke-epilepsy vs. epilepsy	hsa-miR-4746-3p	https://mirbase.org/hairpin/MI0017385	0	NaN	NaN	NaN		NaN			Comparision_stroke vs. epilepsy	hsa-miR-4746-3p	https://mirbase.org/hairpin/MI0017385	0	NaN	NaN	NaN		NaN			Comparision_stroke vs. stroke-epilepsy	hsa-miR-4746-3p	https://mirbase.org/hairpin/MI0017385	0	NaN	NaN	NaN		NaN
Comparision_stroke-epilepsy vs. epilepsy	hsa-miR-6853-5p	https://mirbase.org/hairpin/MI0022699	0	NaN	NaN	NaN		NaN			Comparision_stroke vs. epilepsy	hsa-miR-6853-5p	https://mirbase.org/hairpin/MI0022699	0	NaN	NaN	NaN		NaN			Comparision_stroke vs. stroke-epilepsy	hsa-miR-6853-5p	https://mirbase.org/hairpin/MI0022699	0	NaN	NaN	NaN		NaN
Comparision_stroke-epilepsy vs. epilepsy	hsa-miR-548v	https://mirbase.org/hairpin/MI0014174	0	NaN	NaN	NaN		NaN			Comparision_stroke vs. epilepsy	hsa-miR-548v	https://mirbase.org/hairpin/MI0014174	0	NaN	NaN	NaN		NaN			Comparision_stroke vs. stroke-epilepsy	hsa-miR-548v	https://mirbase.org/hairpin/MI0014174	0	NaN	NaN	NaN		NaN
Comparision_stroke-epilepsy vs. epilepsy	hsa-miR-549a-5p	https://mirbase.org/hairpin/MI0003679	0	NaN	NaN	NaN		NaN			Comparision_stroke vs. epilepsy	hsa-miR-549a-5p	https://mirbase.org/hairpin/MI0003679	0	NaN	NaN	NaN		NaN			Comparision_stroke vs. stroke-epilepsy	hsa-miR-549a-5p	https://mirbase.org/hairpin/MI0003679	0	NaN	NaN	NaN		NaN
Comparision_stroke-epilepsy vs. epilepsy	hsa-miR-7106-3p	https://mirbase.org/hairpin/MI0022957	0	NaN	NaN	NaN		NaN			Comparision_stroke vs. epilepsy	hsa-miR-7106-3p	https://mirbase.org/hairpin/MI0022957	0	NaN	NaN	NaN		NaN			Comparision_stroke vs. stroke-epilepsy	hsa-miR-7106-3p	https://mirbase.org/hairpin/MI0022957	0	NaN	NaN	NaN		NaN
Comparision_stroke-epilepsy vs. epilepsy	hsa-miR-6502-5p	https://mirbase.org/hairpin/MI0022214	0	NaN	NaN	NaN		NaN			Comparision_stroke vs. epilepsy	hsa-miR-6502-5p	https://mirbase.org/hairpin/MI0022214	0	NaN	NaN	NaN		NaN			Comparision_stroke vs. stroke-epilepsy	hsa-miR-6502-5p	https://mirbase.org/hairpin/MI0022214	0	NaN	NaN	NaN		NaN
Comparision_stroke-epilepsy vs. epilepsy	hsa-miR-3194-3p	https://mirbase.org/hairpin/MI0014239	0	NaN	NaN	NaN		NaN			Comparision_stroke vs. epilepsy	hsa-miR-3194-3p	https://mirbase.org/hairpin/MI0014239	0	NaN	NaN	NaN		NaN			Comparision_stroke vs. stroke-epilepsy	hsa-miR-3194-3p	https://mirbase.org/hairpin/MI0014239	0	NaN	NaN	NaN		NaN
Comparision_stroke-epilepsy vs. epilepsy	hsa-miR-4663	https://mirbase.org/hairpin/MI0017292	0	NaN	NaN	NaN		NaN			Comparision_stroke vs. epilepsy	hsa-miR-4663	https://mirbase.org/hairpin/MI0017292	0	NaN	NaN	NaN		NaN			Comparision_stroke vs. stroke-epilepsy	hsa-miR-4663	https://mirbase.org/hairpin/MI0017292	0	NaN	NaN	NaN		NaN
Comparision_stroke-epilepsy vs. epilepsy	hsa-miR-133a-5p	https://mirbase.org/hairpin/MI0000450	0	NaN	NaN	NaN		NaN			Comparision_stroke vs. epilepsy	hsa-miR-133a-5p	https://mirbase.org/hairpin/MI0000450	0	NaN	NaN	NaN		NaN			Comparision_stroke vs. stroke-epilepsy	hsa-miR-133a-5p	https://mirbase.org/hairpin/MI0000450	0	NaN	NaN	NaN		NaN
Comparision_stroke-epilepsy vs. epilepsy	hsa-miR-138-5p	https://mirbase.org/hairpin/MI0000455	0	NaN	NaN	NaN		NaN			Comparision_stroke vs. epilepsy	hsa-miR-138-5p	https://mirbase.org/hairpin/MI0000455	0	NaN	NaN	NaN		NaN			Comparision_stroke vs. stroke-epilepsy	hsa-miR-138-5p	https://mirbase.org/hairpin/MI0000455	0	NaN	NaN	NaN		NaN
Comparision_stroke-epilepsy vs. epilepsy	hsa-miR-1537-5p	https://mirbase.org/hairpin/MI0007258	0	NaN	NaN	NaN		NaN			Comparision_stroke vs. epilepsy	hsa-miR-1537-5p	https://mirbase.org/hairpin/MI0007258	0	NaN	NaN	NaN		NaN			Comparision_stroke vs. stroke-epilepsy	hsa-miR-1537-5p	https://mirbase.org/hairpin/MI0007258	0	NaN	NaN	NaN		NaN
Comparision_stroke-epilepsy vs. epilepsy	hsa-miR-4718	https://mirbase.org/hairpin/MI0017353	0	NaN	NaN	NaN		NaN			Comparision_stroke vs. epilepsy	hsa-miR-4718	https://mirbase.org/hairpin/MI0017353	0	NaN	NaN	NaN		NaN			Comparision_stroke vs. stroke-epilepsy	hsa-miR-4718	https://mirbase.org/hairpin/MI0017353	0	NaN	NaN	NaN		NaN
Comparision_stroke-epilepsy vs. epilepsy	hsa-miR-626	https://mirbase.org/hairpin/MI0003640	0	NaN	NaN	NaN		NaN			Comparision_stroke vs. epilepsy	hsa-miR-626	https://mirbase.org/hairpin/MI0003640	0	NaN	NaN	NaN		NaN			Comparision_stroke vs. stroke-epilepsy	hsa-miR-626	https://mirbase.org/hairpin/MI0003640	0	NaN	NaN	NaN		NaN
Comparision_stroke-epilepsy vs. epilepsy	hsa-miR-6876-3p	https://mirbase.org/hairpin/MI0022723	0	NaN	NaN	NaN		NaN			Comparision_stroke vs. epilepsy	hsa-miR-6876-3p	https://mirbase.org/hairpin/MI0022723	0	NaN	NaN	NaN		NaN			Comparision_stroke vs. stroke-epilepsy	hsa-miR-6876-3p	https://mirbase.org/hairpin/MI0022723	0	NaN	NaN	NaN		NaN
Comparision_stroke-epilepsy vs. epilepsy	hsa-miR-2115-5p	https://mirbase.org/hairpin/MI0010634	0	NaN	NaN	NaN		NaN			Comparision_stroke vs. epilepsy	hsa-miR-2115-5p	https://mirbase.org/hairpin/MI0010634	0	NaN	NaN	NaN		NaN			Comparision_stroke vs. stroke-epilepsy	hsa-miR-2115-5p	https://mirbase.org/hairpin/MI0010634	0	NaN	NaN	NaN		NaN
Comparision_stroke-epilepsy vs. epilepsy	hsa-miR-103a-2-5p	https://mirbase.org/hairpin/MI0000108	0	NaN	NaN	NaN		NaN			Comparision_stroke vs. epilepsy	hsa-miR-103a-2-5p	https://mirbase.org/hairpin/MI0000108	0	NaN	NaN	NaN		NaN			Comparision_stroke vs. stroke-epilepsy	hsa-miR-103a-2-5p	https://mirbase.org/hairpin/MI0000108	0	NaN	NaN	NaN		NaN
Comparision_stroke-epilepsy vs. epilepsy	hsa-miR-3140-3p	https://mirbase.org/hairpin/MI0014163	0	NaN	NaN	NaN		NaN			Comparision_stroke vs. epilepsy	hsa-miR-3140-3p	https://mirbase.org/hairpin/MI0014163	0	NaN	NaN	NaN		NaN			Comparision_stroke vs. stroke-epilepsy	hsa-miR-3140-3p	https://mirbase.org/hairpin/MI0014163	0	NaN	NaN	NaN		NaN
Comparision_stroke-epilepsy vs. epilepsy	hsa-miR-4261	https://mirbase.org/hairpin/MI0015868	0	NaN	NaN	NaN		NaN			Comparision_stroke vs. epilepsy	hsa-miR-4261	https://mirbase.org/hairpin/MI0015868	0	NaN	NaN	NaN		NaN			Comparision_stroke vs. stroke-epilepsy	hsa-miR-4261	https://mirbase.org/hairpin/MI0015868	0	NaN	NaN	NaN		NaN
Comparision_stroke-epilepsy vs. epilepsy	hsa-miR-5093	https://mirbase.org/hairpin/MI0017982	0	NaN	NaN	NaN		NaN			Comparision_stroke vs. epilepsy	hsa-miR-5093	https://mirbase.org/hairpin/MI0017982	0	NaN	NaN	NaN		NaN			Comparision_stroke vs. stroke-epilepsy	hsa-miR-5093	https://mirbase.org/hairpin/MI0017982	0	NaN	NaN	NaN		NaN
Comparision_stroke-epilepsy vs. epilepsy	hsa-miR-6828-5p	https://mirbase.org/hairpin/MI0022673	0	NaN	NaN	NaN		NaN			Comparision_stroke vs. epilepsy	hsa-miR-6828-5p	https://mirbase.org/hairpin/MI0022673	0	NaN	NaN	NaN		NaN			Comparision_stroke vs. stroke-epilepsy	hsa-miR-6828-5p	https://mirbase.org/hairpin/MI0022673	0	NaN	NaN	NaN		NaN
Comparision_stroke-epilepsy vs. epilepsy	hsa-miR-671-5p	https://mirbase.org/hairpin/MI0003760	0	NaN	NaN	NaN		NaN			Comparision_stroke vs. epilepsy	hsa-miR-671-5p	https://mirbase.org/hairpin/MI0003760	0	NaN	NaN	NaN		NaN			Comparision_stroke vs. stroke-epilepsy	hsa-miR-671-5p	https://mirbase.org/hairpin/MI0003760	0	NaN	NaN	NaN		NaN
Comparision_stroke-epilepsy vs. epilepsy	hsa-miR-613	https://mirbase.org/hairpin/MI0003626	0	NaN	NaN	NaN		NaN			Comparision_stroke vs. epilepsy	hsa-miR-613	https://mirbase.org/hairpin/MI0003626	0	NaN	NaN	NaN		NaN			Comparision_stroke vs. stroke-epilepsy	hsa-miR-613	https://mirbase.org/hairpin/MI0003626	0	NaN	NaN	NaN		NaN
Comparision_stroke-epilepsy vs. epilepsy	hsa-miR-492	https://mirbase.org/hairpin/MI0003131	0	NaN	NaN	NaN		NaN			Comparision_stroke vs. epilepsy	hsa-miR-492	https://mirbase.org/hairpin/MI0003131	0	NaN	NaN	NaN		NaN			Comparision_stroke vs. stroke-epilepsy	hsa-miR-492	https://mirbase.org/hairpin/MI0003131	0	NaN	NaN	NaN		NaN
Comparision_stroke-epilepsy vs. epilepsy	hsa-miR-659-5p	https://mirbase.org/hairpin/MI0003683	0	NaN	NaN	NaN		NaN			Comparision_stroke vs. epilepsy	hsa-miR-659-5p	https://mirbase.org/hairpin/MI0003683	0	NaN	NaN	NaN		NaN			Comparision_stroke vs. stroke-epilepsy	hsa-miR-659-5p	https://mirbase.org/hairpin/MI0003683	0	NaN	NaN	NaN		NaN
Comparision_stroke-epilepsy vs. epilepsy	hsa-miR-4740-5p	https://mirbase.org/hairpin/MI0017378	0	NaN	NaN	NaN		NaN			Comparision_stroke vs. epilepsy	hsa-miR-4740-5p	https://mirbase.org/hairpin/MI0017378	0	NaN	NaN	NaN		NaN			Comparision_stroke vs. stroke-epilepsy	hsa-miR-4740-5p	https://mirbase.org/hairpin/MI0017378	0	NaN	NaN	NaN		NaN
Comparision_stroke-epilepsy vs. epilepsy	hsa-miR-4515	https://mirbase.org/hairpin/MI0016881	0	NaN	NaN	NaN		NaN			Comparision_stroke vs. epilepsy	hsa-miR-4515	https://mirbase.org/hairpin/MI0016881	0	NaN	NaN	NaN		NaN			Comparision_stroke vs. stroke-epilepsy	hsa-miR-4515	https://mirbase.org/hairpin/MI0016881	0	NaN	NaN	NaN		NaN
Comparision_stroke-epilepsy vs. epilepsy	hsa-miR-4434	https://mirbase.org/hairpin/MI0016774	0	NaN	NaN	NaN		NaN			Comparision_stroke vs. epilepsy	hsa-miR-4434	https://mirbase.org/hairpin/MI0016774	0	NaN	NaN	NaN		NaN			Comparision_stroke vs. stroke-epilepsy	hsa-miR-4434	https://mirbase.org/hairpin/MI0016774	0	NaN	NaN	NaN		NaN
Comparision_stroke-epilepsy vs. epilepsy	hsa-miR-5703	https://mirbase.org/hairpin/MI0019310	0	NaN	NaN	NaN		NaN			Comparision_stroke vs. epilepsy	hsa-miR-5703	https://mirbase.org/hairpin/MI0019310	0	NaN	NaN	NaN		NaN			Comparision_stroke vs. stroke-epilepsy	hsa-miR-5703	https://mirbase.org/hairpin/MI0019310	0	NaN	NaN	NaN		NaN
Comparision_stroke-epilepsy vs. epilepsy	hsa-miR-5192	https://mirbase.org/hairpin/MI0018171	0	NaN	NaN	NaN		NaN			Comparision_stroke vs. epilepsy	hsa-miR-5192	https://mirbase.org/hairpin/MI0018171	0	NaN	NaN	NaN		NaN			Comparision_stroke vs. stroke-epilepsy	hsa-miR-5192	https://mirbase.org/hairpin/MI0018171	0	NaN	NaN	NaN		NaN
Comparision_stroke-epilepsy vs. epilepsy	hsa-miR-6081	https://mirbase.org/hairpin/MI0020358	0	NaN	NaN	NaN		NaN			Comparision_stroke vs. epilepsy	hsa-miR-6081	https://mirbase.org/hairpin/MI0020358	0	NaN	NaN	NaN		NaN			Comparision_stroke vs. stroke-epilepsy	hsa-miR-6081	https://mirbase.org/hairpin/MI0020358	0	NaN	NaN	NaN		NaN
Comparision_stroke-epilepsy vs. epilepsy	hsa-miR-4633-3p	https://mirbase.org/hairpin/MI0017260	0	NaN	NaN	NaN		NaN			Comparision_stroke vs. epilepsy	hsa-miR-4633-3p	https://mirbase.org/hairpin/MI0017260	0	NaN	NaN	NaN		NaN			Comparision_stroke vs. stroke-epilepsy	hsa-miR-4633-3p	https://mirbase.org/hairpin/MI0017260	0	NaN	NaN	NaN		NaN
Comparision_stroke-epilepsy vs. epilepsy	hsa-miR-6500-5p	https://mirbase.org/hairpin/MI0022211	0	NaN	NaN	NaN		NaN			Comparision_stroke vs. epilepsy	hsa-miR-6500-5p	https://mirbase.org/hairpin/MI0022211	0	NaN	NaN	NaN		NaN			Comparision_stroke vs. stroke-epilepsy	hsa-miR-6500-5p	https://mirbase.org/hairpin/MI0022211	0	NaN	NaN	NaN		NaN
Comparision_stroke-epilepsy vs. epilepsy	hsa-miR-766-5p	https://mirbase.org/hairpin/MI0003836	0	NaN	NaN	NaN		NaN			Comparision_stroke vs. epilepsy	hsa-miR-766-5p	https://mirbase.org/hairpin/MI0003836	0	NaN	NaN	NaN		NaN			Comparision_stroke vs. stroke-epilepsy	hsa-miR-766-5p	https://mirbase.org/hairpin/MI0003836	0	NaN	NaN	NaN		NaN
Comparision_stroke-epilepsy vs. epilepsy	hsa-miR-7154-3p	https://mirbase.org/hairpin/MI0023614	0	NaN	NaN	NaN		NaN			Comparision_stroke vs. epilepsy	hsa-miR-7154-3p	https://mirbase.org/hairpin/MI0023614	0	NaN	NaN	NaN		NaN			Comparision_stroke vs. stroke-epilepsy	hsa-miR-7154-3p	https://mirbase.org/hairpin/MI0023614	0	NaN	NaN	NaN		NaN
Comparision_stroke-epilepsy vs. epilepsy	hsa-miR-11181-3p	https://mirbase.org/hairpin/MI0035972	0	NaN	NaN	NaN		NaN			Comparision_stroke vs. epilepsy	hsa-miR-11181-3p	https://mirbase.org/hairpin/MI0035972	0	NaN	NaN	NaN		NaN			Comparision_stroke vs. stroke-epilepsy	hsa-miR-11181-3p	https://mirbase.org/hairpin/MI0035972	0	NaN	NaN	NaN		NaN
Comparision_stroke-epilepsy vs. epilepsy	hsa-miR-6894-5p	https://mirbase.org/hairpin/MI0022741	0	NaN	NaN	NaN		NaN			Comparision_stroke vs. epilepsy	hsa-miR-6894-5p	https://mirbase.org/hairpin/MI0022741	0	NaN	NaN	NaN		NaN			Comparision_stroke vs. stroke-epilepsy	hsa-miR-6894-5p	https://mirbase.org/hairpin/MI0022741	0	NaN	NaN	NaN		NaN
Comparision_stroke-epilepsy vs. epilepsy	hsa-miR-650	https://mirbase.org/hairpin/MI0003665	0	NaN	NaN	NaN		NaN			Comparision_stroke vs. epilepsy	hsa-miR-650	https://mirbase.org/hairpin/MI0003665	0	NaN	NaN	NaN		NaN			Comparision_stroke vs. stroke-epilepsy	hsa-miR-650	https://mirbase.org/hairpin/MI0003665	0	NaN	NaN	NaN		NaN
Comparision_stroke-epilepsy vs. epilepsy	hsa-miR-3612	https://mirbase.org/hairpin/MI0016002	0	NaN	NaN	NaN		NaN			Comparision_stroke vs. epilepsy	hsa-miR-3612	https://mirbase.org/hairpin/MI0016002	0	NaN	NaN	NaN		NaN			Comparision_stroke vs. stroke-epilepsy	hsa-miR-3612	https://mirbase.org/hairpin/MI0016002	0	NaN	NaN	NaN		NaN
Comparision_stroke-epilepsy vs. epilepsy	hsa-miR-6797-5p	https://mirbase.org/hairpin/MI0022642	0	NaN	NaN	NaN		NaN			Comparision_stroke vs. epilepsy	hsa-miR-6797-5p	https://mirbase.org/hairpin/MI0022642	0	NaN	NaN	NaN		NaN			Comparision_stroke vs. stroke-epilepsy	hsa-miR-6797-5p	https://mirbase.org/hairpin/MI0022642	0	NaN	NaN	NaN		NaN
Comparision_stroke-epilepsy vs. epilepsy	hsa-miR-1249-5p	https://mirbase.org/hairpin/MI0006384	0	NaN	NaN	NaN		NaN			Comparision_stroke vs. epilepsy	hsa-miR-1249-5p	https://mirbase.org/hairpin/MI0006384	0	NaN	NaN	NaN		NaN			Comparision_stroke vs. stroke-epilepsy	hsa-miR-1249-5p	https://mirbase.org/hairpin/MI0006384	0	NaN	NaN	NaN		NaN
Comparision_stroke-epilepsy vs. epilepsy	hsa-miR-6851-5p	https://mirbase.org/hairpin/MI0022697	0	NaN	NaN	NaN		NaN			Comparision_stroke vs. epilepsy	hsa-miR-6851-5p	https://mirbase.org/hairpin/MI0022697	0	NaN	NaN	NaN		NaN			Comparision_stroke vs. stroke-epilepsy	hsa-miR-6851-5p	https://mirbase.org/hairpin/MI0022697	0	NaN	NaN	NaN		NaN
Comparision_stroke-epilepsy vs. epilepsy	hsa-miR-5191	https://mirbase.org/hairpin/MI0018170	0	NaN	NaN	NaN		NaN			Comparision_stroke vs. epilepsy	hsa-miR-5191	https://mirbase.org/hairpin/MI0018170	0	NaN	NaN	NaN		NaN			Comparision_stroke vs. stroke-epilepsy	hsa-miR-5191	https://mirbase.org/hairpin/MI0018170	0	NaN	NaN	NaN		NaN
Comparision_stroke-epilepsy vs. epilepsy	hsa-miR-1255a	https://mirbase.org/hairpin/MI0006389	0	NaN	NaN	NaN		NaN			Comparision_stroke vs. epilepsy	hsa-miR-1255a	https://mirbase.org/hairpin/MI0006389	0	NaN	NaN	NaN		NaN			Comparision_stroke vs. stroke-epilepsy	hsa-miR-1255a	https://mirbase.org/hairpin/MI0006389	0	NaN	NaN	NaN		NaN
Comparision_stroke-epilepsy vs. epilepsy	hsa-miR-3167	https://mirbase.org/hairpin/MI0014198	0	NaN	NaN	NaN		NaN			Comparision_stroke vs. epilepsy	hsa-miR-3167	https://mirbase.org/hairpin/MI0014198	0	NaN	NaN	NaN		NaN			Comparision_stroke vs. stroke-epilepsy	hsa-miR-3167	https://mirbase.org/hairpin/MI0014198	0	NaN	NaN	NaN		NaN
Comparision_stroke-epilepsy vs. epilepsy	hsa-miR-593-5p	https://mirbase.org/hairpin/MI0003605	0	NaN	NaN	NaN		NaN			Comparision_stroke vs. epilepsy	hsa-miR-593-5p	https://mirbase.org/hairpin/MI0003605	0	NaN	NaN	NaN		NaN			Comparision_stroke vs. stroke-epilepsy	hsa-miR-593-5p	https://mirbase.org/hairpin/MI0003605	0	NaN	NaN	NaN		NaN
Comparision_stroke-epilepsy vs. epilepsy	hsa-miR-564	https://mirbase.org/hairpin/MI0003570	0	NaN	NaN	NaN		NaN			Comparision_stroke vs. epilepsy	hsa-miR-564	https://mirbase.org/hairpin/MI0003570	0	NaN	NaN	NaN		NaN			Comparision_stroke vs. stroke-epilepsy	hsa-miR-564	https://mirbase.org/hairpin/MI0003570	0	NaN	NaN	NaN		NaN
Comparision_stroke-epilepsy vs. epilepsy	hsa-miR-885-3p	https://mirbase.org/hairpin/MI0005560	0	NaN	NaN	NaN		NaN			Comparision_stroke vs. epilepsy	hsa-miR-885-3p	https://mirbase.org/hairpin/MI0005560	0	NaN	NaN	NaN		NaN			Comparision_stroke vs. stroke-epilepsy	hsa-miR-885-3p	https://mirbase.org/hairpin/MI0005560	0	NaN	NaN	NaN		NaN
Comparision_stroke-epilepsy vs. epilepsy	hsa-miR-4763-3p	https://mirbase.org/hairpin/MI0017404	0	NaN	NaN	NaN		NaN			Comparision_stroke vs. epilepsy	hsa-miR-4763-3p	https://mirbase.org/hairpin/MI0017404	0	NaN	NaN	NaN		NaN			Comparision_stroke vs. stroke-epilepsy	hsa-miR-4763-3p	https://mirbase.org/hairpin/MI0017404	0	NaN	NaN	NaN		NaN
Comparision_stroke-epilepsy vs. epilepsy	hsa-miR-4736	https://mirbase.org/hairpin/MI0017373	0	NaN	NaN	NaN		NaN			Comparision_stroke vs. epilepsy	hsa-miR-4736	https://mirbase.org/hairpin/MI0017373	0	NaN	NaN	NaN		NaN			Comparision_stroke vs. stroke-epilepsy	hsa-miR-4736	https://mirbase.org/hairpin/MI0017373	0	NaN	NaN	NaN		NaN
Comparision_stroke-epilepsy vs. epilepsy	hsa-miR-34c-5p	https://mirbase.org/hairpin/MI0000743	0	NaN	NaN	NaN		NaN			Comparision_stroke vs. epilepsy	hsa-miR-34c-5p	https://mirbase.org/hairpin/MI0000743	0	NaN	NaN	NaN		NaN			Comparision_stroke vs. stroke-epilepsy	hsa-miR-34c-5p	https://mirbase.org/hairpin/MI0000743	0	NaN	NaN	NaN		NaN
Comparision_stroke-epilepsy vs. epilepsy	hsa-miR-449b-5p	https://mirbase.org/hairpin/MI0003673	0	NaN	NaN	NaN		NaN			Comparision_stroke vs. epilepsy	hsa-miR-449b-5p	https://mirbase.org/hairpin/MI0003673	0	NaN	NaN	NaN		NaN			Comparision_stroke vs. stroke-epilepsy	hsa-miR-449b-5p	https://mirbase.org/hairpin/MI0003673	0	NaN	NaN	NaN		NaN
Comparision_stroke-epilepsy vs. epilepsy	hsa-miR-3622b-5p	https://mirbase.org/hairpin/MI0016014	0	NaN	NaN	NaN		NaN			Comparision_stroke vs. epilepsy	hsa-miR-3622b-5p	https://mirbase.org/hairpin/MI0016014	0	NaN	NaN	NaN		NaN			Comparision_stroke vs. stroke-epilepsy	hsa-miR-3622b-5p	https://mirbase.org/hairpin/MI0016014	0	NaN	NaN	NaN		NaN
Comparision_stroke-epilepsy vs. epilepsy	hsa-miR-1256	https://mirbase.org/hairpin/MI0006390	0	NaN	NaN	NaN		NaN			Comparision_stroke vs. epilepsy	hsa-miR-1256	https://mirbase.org/hairpin/MI0006390	0	NaN	NaN	NaN		NaN			Comparision_stroke vs. stroke-epilepsy	hsa-miR-1256	https://mirbase.org/hairpin/MI0006390	0	NaN	NaN	NaN		NaN
Comparision_stroke-epilepsy vs. epilepsy	hsa-miR-4529-5p	https://mirbase.org/hairpin/MI0016896	0	NaN	NaN	NaN		NaN			Comparision_stroke vs. epilepsy	hsa-miR-4529-5p	https://mirbase.org/hairpin/MI0016896	0	NaN	NaN	NaN		NaN			Comparision_stroke vs. stroke-epilepsy	hsa-miR-4529-5p	https://mirbase.org/hairpin/MI0016896	0	NaN	NaN	NaN		NaN
Comparision_stroke-epilepsy vs. epilepsy	hsa-miR-6775-3p	https://mirbase.org/hairpin/MI0022620	0	NaN	NaN	NaN		NaN			Comparision_stroke vs. epilepsy	hsa-miR-6775-3p	https://mirbase.org/hairpin/MI0022620	0	NaN	NaN	NaN		NaN			Comparision_stroke vs. stroke-epilepsy	hsa-miR-6775-3p	https://mirbase.org/hairpin/MI0022620	0	NaN	NaN	NaN		NaN
Comparision_stroke-epilepsy vs. epilepsy	hsa-miR-4757-5p	https://mirbase.org/hairpin/MI0017398	0	NaN	NaN	NaN		NaN			Comparision_stroke vs. epilepsy	hsa-miR-4757-5p	https://mirbase.org/hairpin/MI0017398	0	NaN	NaN	NaN		NaN			Comparision_stroke vs. stroke-epilepsy	hsa-miR-4757-5p	https://mirbase.org/hairpin/MI0017398	0	NaN	NaN	NaN		NaN
Comparision_stroke-epilepsy vs. epilepsy	hsa-miR-6735-3p	https://mirbase.org/hairpin/MI0022580	0	NaN	NaN	NaN		NaN			Comparision_stroke vs. epilepsy	hsa-miR-6735-3p	https://mirbase.org/hairpin/MI0022580	0	NaN	NaN	NaN		NaN			Comparision_stroke vs. stroke-epilepsy	hsa-miR-6735-3p	https://mirbase.org/hairpin/MI0022580	0	NaN	NaN	NaN		NaN
Comparision_stroke-epilepsy vs. epilepsy	hsa-miR-6717-5p	https://mirbase.org/hairpin/MI0022551	0	NaN	NaN	NaN		NaN			Comparision_stroke vs. epilepsy	hsa-miR-6717-5p	https://mirbase.org/hairpin/MI0022551	0	NaN	NaN	NaN		NaN			Comparision_stroke vs. stroke-epilepsy	hsa-miR-6717-5p	https://mirbase.org/hairpin/MI0022551	0	NaN	NaN	NaN		NaN
Comparision_stroke-epilepsy vs. epilepsy	hsa-miR-6722-5p	https://mirbase.org/hairpin/MI0022557	0	NaN	NaN	NaN		NaN			Comparision_stroke vs. epilepsy	hsa-miR-6722-5p	https://mirbase.org/hairpin/MI0022557	0	NaN	NaN	NaN		NaN			Comparision_stroke vs. stroke-epilepsy	hsa-miR-6722-5p	https://mirbase.org/hairpin/MI0022557	0	NaN	NaN	NaN		NaN
Comparision_stroke-epilepsy vs. epilepsy	hsa-miR-25-5p	https://mirbase.org/hairpin/MI0000082	0	NaN	NaN	NaN		NaN			Comparision_stroke vs. epilepsy	hsa-miR-25-5p	https://mirbase.org/hairpin/MI0000082	0	NaN	NaN	NaN		NaN			Comparision_stroke vs. stroke-epilepsy	hsa-miR-25-5p	https://mirbase.org/hairpin/MI0000082	0	NaN	NaN	NaN		NaN
Comparision_stroke-epilepsy vs. epilepsy	hsa-miR-663a	https://mirbase.org/hairpin/MI0003672	0	NaN	NaN	NaN		NaN			Comparision_stroke vs. epilepsy	hsa-miR-663a	https://mirbase.org/hairpin/MI0003672	0	NaN	NaN	NaN		NaN			Comparision_stroke vs. stroke-epilepsy	hsa-miR-663a	https://mirbase.org/hairpin/MI0003672	0	NaN	NaN	NaN		NaN
Comparision_stroke-epilepsy vs. epilepsy	hsa-miR-6822-3p	https://mirbase.org/hairpin/MI0022667	0	NaN	NaN	NaN		NaN			Comparision_stroke vs. epilepsy	hsa-miR-6822-3p	https://mirbase.org/hairpin/MI0022667	0	NaN	NaN	NaN		NaN			Comparision_stroke vs. stroke-epilepsy	hsa-miR-6822-3p	https://mirbase.org/hairpin/MI0022667	0	NaN	NaN	NaN		NaN
Comparision_stroke-epilepsy vs. epilepsy	hsa-miR-604	https://mirbase.org/hairpin/MI0003617	0	NaN	NaN	NaN		NaN			Comparision_stroke vs. epilepsy	hsa-miR-604	https://mirbase.org/hairpin/MI0003617	0	NaN	NaN	NaN		NaN			Comparision_stroke vs. stroke-epilepsy	hsa-miR-604	https://mirbase.org/hairpin/MI0003617	0	NaN	NaN	NaN		NaN
Comparision_stroke-epilepsy vs. epilepsy	hsa-miR-4430	https://mirbase.org/hairpin/MI0016769	0	NaN	NaN	NaN		NaN			Comparision_stroke vs. epilepsy	hsa-miR-4430	https://mirbase.org/hairpin/MI0016769	0	NaN	NaN	NaN		NaN			Comparision_stroke vs. stroke-epilepsy	hsa-miR-4430	https://mirbase.org/hairpin/MI0016769	0	NaN	NaN	NaN		NaN
Comparision_stroke-epilepsy vs. epilepsy	hsa-miR-4505	https://mirbase.org/hairpin/MI0016868	0	NaN	NaN	NaN		NaN			Comparision_stroke vs. epilepsy	hsa-miR-4505	https://mirbase.org/hairpin/MI0016868	0	NaN	NaN	NaN		NaN			Comparision_stroke vs. stroke-epilepsy	hsa-miR-4505	https://mirbase.org/hairpin/MI0016868	0	NaN	NaN	NaN		NaN
Comparision_stroke-epilepsy vs. epilepsy	hsa-miR-7974	https://mirbase.org/hairpin/MI0025750	0	NaN	NaN	NaN		NaN			Comparision_stroke vs. epilepsy	hsa-miR-7974	https://mirbase.org/hairpin/MI0025750	0	NaN	NaN	NaN		NaN			Comparision_stroke vs. stroke-epilepsy	hsa-miR-7974	https://mirbase.org/hairpin/MI0025750	0	NaN	NaN	NaN		NaN
Comparision_stroke-epilepsy vs. epilepsy	hsa-miR-4668-5p	https://mirbase.org/hairpin/MI0017298	0	NaN	NaN	NaN		NaN			Comparision_stroke vs. epilepsy	hsa-miR-4668-5p	https://mirbase.org/hairpin/MI0017298	0	NaN	NaN	NaN		NaN			Comparision_stroke vs. stroke-epilepsy	hsa-miR-4668-5p	https://mirbase.org/hairpin/MI0017298	0	NaN	NaN	NaN		NaN
Comparision_stroke-epilepsy vs. epilepsy	hsa-miR-4747-5p	https://mirbase.org/hairpin/MI0017386	0	NaN	NaN	NaN		NaN			Comparision_stroke vs. epilepsy	hsa-miR-4747-5p	https://mirbase.org/hairpin/MI0017386	0	NaN	NaN	NaN		NaN			Comparision_stroke vs. stroke-epilepsy	hsa-miR-4747-5p	https://mirbase.org/hairpin/MI0017386	0	NaN	NaN	NaN		NaN
Comparision_stroke-epilepsy vs. epilepsy	hsa-miR-5196-5p	https://mirbase.org/hairpin/MI0018175	0	NaN	NaN	NaN		NaN			Comparision_stroke vs. epilepsy	hsa-miR-5196-5p	https://mirbase.org/hairpin/MI0018175	0	NaN	NaN	NaN		NaN			Comparision_stroke vs. stroke-epilepsy	hsa-miR-5196-5p	https://mirbase.org/hairpin/MI0018175	0	NaN	NaN	NaN		NaN
Comparision_stroke-epilepsy vs. epilepsy	hsa-miR-3649	https://mirbase.org/hairpin/MI0016049	0	NaN	NaN	NaN		NaN			Comparision_stroke vs. epilepsy	hsa-miR-3649	https://mirbase.org/hairpin/MI0016049	0	NaN	NaN	NaN		NaN			Comparision_stroke vs. stroke-epilepsy	hsa-miR-3649	https://mirbase.org/hairpin/MI0016049	0	NaN	NaN	NaN		NaN
Comparision_stroke-epilepsy vs. epilepsy	hsa-miR-92b-5p	https://mirbase.org/hairpin/MI0003560	0	NaN	NaN	NaN		NaN			Comparision_stroke vs. epilepsy	hsa-miR-92b-5p	https://mirbase.org/hairpin/MI0003560	0	NaN	NaN	NaN		NaN			Comparision_stroke vs. stroke-epilepsy	hsa-miR-92b-5p	https://mirbase.org/hairpin/MI0003560	0	NaN	NaN	NaN		NaN
Comparision_stroke-epilepsy vs. epilepsy	hsa-miR-3199	https://mirbase.org/hairpin/MI0014247	0	NaN	NaN	NaN		NaN			Comparision_stroke vs. epilepsy	hsa-miR-3199	https://mirbase.org/hairpin/MI0014247	0	NaN	NaN	NaN		NaN			Comparision_stroke vs. stroke-epilepsy	hsa-miR-3199	https://mirbase.org/hairpin/MI0014247	0	NaN	NaN	NaN		NaN
Comparision_stroke-epilepsy vs. epilepsy	hsa-miR-365b-5p	https://mirbase.org/hairpin/MI0000769	0	NaN	NaN	NaN		NaN			Comparision_stroke vs. epilepsy	hsa-miR-365b-5p	https://mirbase.org/hairpin/MI0000769	0	NaN	NaN	NaN		NaN			Comparision_stroke vs. stroke-epilepsy	hsa-miR-365b-5p	https://mirbase.org/hairpin/MI0000769	0	NaN	NaN	NaN		NaN
Comparision_stroke-epilepsy vs. epilepsy	hsa-miR-365a-5p	https://mirbase.org/hairpin/MI0000767	0	NaN	NaN	NaN		NaN			Comparision_stroke vs. epilepsy	hsa-miR-365a-5p	https://mirbase.org/hairpin/MI0000767	0	NaN	NaN	NaN		NaN			Comparision_stroke vs. stroke-epilepsy	hsa-miR-365a-5p	https://mirbase.org/hairpin/MI0000767	0	NaN	NaN	NaN		NaN
Comparision_stroke-epilepsy vs. epilepsy	hsa-miR-6878-5p	https://mirbase.org/hairpin/MI0022725	0	NaN	NaN	NaN		NaN			Comparision_stroke vs. epilepsy	hsa-miR-6878-5p	https://mirbase.org/hairpin/MI0022725	0	NaN	NaN	NaN		NaN			Comparision_stroke vs. stroke-epilepsy	hsa-miR-6878-5p	https://mirbase.org/hairpin/MI0022725	0	NaN	NaN	NaN		NaN
Comparision_stroke-epilepsy vs. epilepsy	hsa-miR-149-3p	https://mirbase.org/hairpin/MI0000478	0	NaN	NaN	NaN		NaN			Comparision_stroke vs. epilepsy	hsa-miR-149-3p	https://mirbase.org/hairpin/MI0000478	0	NaN	NaN	NaN		NaN			Comparision_stroke vs. stroke-epilepsy	hsa-miR-149-3p	https://mirbase.org/hairpin/MI0000478	0	NaN	NaN	NaN		NaN
Comparision_stroke-epilepsy vs. epilepsy	hsa-miR-6883-5p	https://mirbase.org/hairpin/MI0022730	0	NaN	NaN	NaN		NaN			Comparision_stroke vs. epilepsy	hsa-miR-6883-5p	https://mirbase.org/hairpin/MI0022730	0	NaN	NaN	NaN		NaN			Comparision_stroke vs. stroke-epilepsy	hsa-miR-6883-5p	https://mirbase.org/hairpin/MI0022730	0	NaN	NaN	NaN		NaN
Comparision_stroke-epilepsy vs. epilepsy	hsa-miR-638	https://mirbase.org/hairpin/MI0003653	0	NaN	NaN	NaN		NaN			Comparision_stroke vs. epilepsy	hsa-miR-638	https://mirbase.org/hairpin/MI0003653	0	NaN	NaN	NaN		NaN			Comparision_stroke vs. stroke-epilepsy	hsa-miR-638	https://mirbase.org/hairpin/MI0003653	0	NaN	NaN	NaN		NaN
Comparision_stroke-epilepsy vs. epilepsy	hsa-miR-3945	https://mirbase.org/hairpin/MI0016602	0	NaN	NaN	NaN		NaN			Comparision_stroke vs. epilepsy	hsa-miR-3945	https://mirbase.org/hairpin/MI0016602	0	NaN	NaN	NaN		NaN			Comparision_stroke vs. stroke-epilepsy	hsa-miR-3945	https://mirbase.org/hairpin/MI0016602	0	NaN	NaN	NaN		NaN
Comparision_stroke-epilepsy vs. epilepsy	hsa-miR-4253	https://mirbase.org/hairpin/MI0015860	0	NaN	NaN	NaN		NaN			Comparision_stroke vs. epilepsy	hsa-miR-4253	https://mirbase.org/hairpin/MI0015860	0	NaN	NaN	NaN		NaN			Comparision_stroke vs. stroke-epilepsy	hsa-miR-4253	https://mirbase.org/hairpin/MI0015860	0	NaN	NaN	NaN		NaN
Comparision_stroke-epilepsy vs. epilepsy	hsa-miR-4726-5p	https://mirbase.org/hairpin/MI0017363	0	NaN	NaN	NaN		NaN			Comparision_stroke vs. epilepsy	hsa-miR-4726-5p	https://mirbase.org/hairpin/MI0017363	0	NaN	NaN	NaN		NaN			Comparision_stroke vs. stroke-epilepsy	hsa-miR-4726-5p	https://mirbase.org/hairpin/MI0017363	0	NaN	NaN	NaN		NaN
Comparision_stroke-epilepsy vs. epilepsy	hsa-miR-296-5p	https://mirbase.org/hairpin/MI0000747	0	NaN	NaN	NaN		NaN			Comparision_stroke vs. epilepsy	hsa-miR-296-5p	https://mirbase.org/hairpin/MI0000747	0	NaN	NaN	NaN		NaN			Comparision_stroke vs. stroke-epilepsy	hsa-miR-296-5p	https://mirbase.org/hairpin/MI0000747	0	NaN	NaN	NaN		NaN
Comparision_stroke-epilepsy vs. epilepsy	hsa-miR-6877-5p	https://mirbase.org/hairpin/MI0022724	0	NaN	NaN	NaN		NaN			Comparision_stroke vs. epilepsy	hsa-miR-6877-5p	https://mirbase.org/hairpin/MI0022724	0	NaN	NaN	NaN		NaN			Comparision_stroke vs. stroke-epilepsy	hsa-miR-6877-5p	https://mirbase.org/hairpin/MI0022724	0	NaN	NaN	NaN		NaN
Comparision_stroke-epilepsy vs. epilepsy	hsa-miR-5001-5p	https://mirbase.org/hairpin/MI0017867	0	NaN	NaN	NaN		NaN			Comparision_stroke vs. epilepsy	hsa-miR-5001-5p	https://mirbase.org/hairpin/MI0017867	0	NaN	NaN	NaN		NaN			Comparision_stroke vs. stroke-epilepsy	hsa-miR-5001-5p	https://mirbase.org/hairpin/MI0017867	0	NaN	NaN	NaN		NaN
Comparision_stroke-epilepsy vs. epilepsy	hsa-miR-27a-5p	https://mirbase.org/hairpin/MI0000085	0	NaN	NaN	NaN		NaN			Comparision_stroke vs. epilepsy	hsa-miR-27a-5p	https://mirbase.org/hairpin/MI0000085	0	NaN	NaN	NaN		NaN			Comparision_stroke vs. stroke-epilepsy	hsa-miR-27a-5p	https://mirbase.org/hairpin/MI0000085	0	NaN	NaN	NaN		NaN
Comparision_stroke-epilepsy vs. epilepsy	hsa-miR-3144-5p	https://mirbase.org/hairpin/MI0014169	0	NaN	NaN	NaN		NaN			Comparision_stroke vs. epilepsy	hsa-miR-3144-5p	https://mirbase.org/hairpin/MI0014169	0	NaN	NaN	NaN		NaN			Comparision_stroke vs. stroke-epilepsy	hsa-miR-3144-5p	https://mirbase.org/hairpin/MI0014169	0	NaN	NaN	NaN		NaN
Comparision_stroke-epilepsy vs. epilepsy	hsa-miR-4652-5p	https://mirbase.org/hairpin/MI0017280	0	NaN	NaN	NaN		NaN			Comparision_stroke vs. epilepsy	hsa-miR-4652-5p	https://mirbase.org/hairpin/MI0017280	0	NaN	NaN	NaN		NaN			Comparision_stroke vs. stroke-epilepsy	hsa-miR-4652-5p	https://mirbase.org/hairpin/MI0017280	0	NaN	NaN	NaN		NaN
Comparision_stroke-epilepsy vs. epilepsy	hsa-miR-4697-5p	https://mirbase.org/hairpin/MI0017330	0	NaN	NaN	NaN		NaN			Comparision_stroke vs. epilepsy	hsa-miR-4697-5p	https://mirbase.org/hairpin/MI0017330	0	NaN	NaN	NaN		NaN			Comparision_stroke vs. stroke-epilepsy	hsa-miR-4697-5p	https://mirbase.org/hairpin/MI0017330	0	NaN	NaN	NaN		NaN
Comparision_stroke-epilepsy vs. epilepsy	hsa-miR-4488	https://mirbase.org/hairpin/MI0016849	0	NaN	NaN	NaN		NaN			Comparision_stroke vs. epilepsy	hsa-miR-4488	https://mirbase.org/hairpin/MI0016849	0	NaN	NaN	NaN		NaN			Comparision_stroke vs. stroke-epilepsy	hsa-miR-4488	https://mirbase.org/hairpin/MI0016849	0	NaN	NaN	NaN		NaN
Comparision_stroke-epilepsy vs. epilepsy	hsa-miR-6885-5p	https://mirbase.org/hairpin/MI0022732	0	NaN	NaN	NaN		NaN			Comparision_stroke vs. epilepsy	hsa-miR-6885-5p	https://mirbase.org/hairpin/MI0022732	0	NaN	NaN	NaN		NaN			Comparision_stroke vs. stroke-epilepsy	hsa-miR-6885-5p	https://mirbase.org/hairpin/MI0022732	0	NaN	NaN	NaN		NaN
Comparision_stroke-epilepsy vs. epilepsy	hsa-miR-6835-5p	https://mirbase.org/hairpin/MI0022680	0	NaN	NaN	NaN		NaN			Comparision_stroke vs. epilepsy	hsa-miR-6835-5p	https://mirbase.org/hairpin/MI0022680	0	NaN	NaN	NaN		NaN			Comparision_stroke vs. stroke-epilepsy	hsa-miR-6835-5p	https://mirbase.org/hairpin/MI0022680	0	NaN	NaN	NaN		NaN
Comparision_stroke-epilepsy vs. epilepsy	hsa-miR-608	https://mirbase.org/hairpin/MI0003621	0	NaN	NaN	NaN		NaN			Comparision_stroke vs. epilepsy	hsa-miR-608	https://mirbase.org/hairpin/MI0003621	0	NaN	NaN	NaN		NaN			Comparision_stroke vs. stroke-epilepsy	hsa-miR-608	https://mirbase.org/hairpin/MI0003621	0	NaN	NaN	NaN		NaN
Comparision_stroke-epilepsy vs. epilepsy	hsa-miR-6747-5p	https://mirbase.org/hairpin/MI0022592	0	NaN	NaN	NaN		NaN			Comparision_stroke vs. epilepsy	hsa-miR-6747-5p	https://mirbase.org/hairpin/MI0022592	0	NaN	NaN	NaN		NaN			Comparision_stroke vs. stroke-epilepsy	hsa-miR-6747-5p	https://mirbase.org/hairpin/MI0022592	0	NaN	NaN	NaN		NaN
Comparision_stroke-epilepsy vs. epilepsy	hsa-miR-555	https://mirbase.org/hairpin/MI0003561	0	NaN	NaN	NaN		NaN			Comparision_stroke vs. epilepsy	hsa-miR-555	https://mirbase.org/hairpin/MI0003561	0	NaN	NaN	NaN		NaN			Comparision_stroke vs. stroke-epilepsy	hsa-miR-555	https://mirbase.org/hairpin/MI0003561	0	NaN	NaN	NaN		NaN
Comparision_stroke-epilepsy vs. epilepsy	hsa-miR-6756-5p	https://mirbase.org/hairpin/MI0022601	0	NaN	NaN	NaN		NaN			Comparision_stroke vs. epilepsy	hsa-miR-6756-5p	https://mirbase.org/hairpin/MI0022601	0	NaN	NaN	NaN		NaN			Comparision_stroke vs. stroke-epilepsy	hsa-miR-6756-5p	https://mirbase.org/hairpin/MI0022601	0	NaN	NaN	NaN		NaN
Comparision_stroke-epilepsy vs. epilepsy	hsa-miR-4455	https://mirbase.org/hairpin/MI0016801	0	NaN	NaN	NaN		NaN			Comparision_stroke vs. epilepsy	hsa-miR-4455	https://mirbase.org/hairpin/MI0016801	0	NaN	NaN	NaN		NaN			Comparision_stroke vs. stroke-epilepsy	hsa-miR-4455	https://mirbase.org/hairpin/MI0016801	0	NaN	NaN	NaN		NaN
Comparision_stroke-epilepsy vs. epilepsy	hsa-miR-609	https://mirbase.org/hairpin/MI0003622	0	NaN	NaN	NaN		NaN			Comparision_stroke vs. epilepsy	hsa-miR-609	https://mirbase.org/hairpin/MI0003622	0	NaN	NaN	NaN		NaN			Comparision_stroke vs. stroke-epilepsy	hsa-miR-609	https://mirbase.org/hairpin/MI0003622	0	NaN	NaN	NaN		NaN
Comparision_stroke-epilepsy vs. epilepsy	hsa-miR-4650-3p	https://mirbase.org/hairpin/MI0017277	0	NaN	NaN	NaN		NaN			Comparision_stroke vs. epilepsy	hsa-miR-4650-3p	https://mirbase.org/hairpin/MI0017277	0	NaN	NaN	NaN		NaN			Comparision_stroke vs. stroke-epilepsy	hsa-miR-4650-3p	https://mirbase.org/hairpin/MI0017277	0	NaN	NaN	NaN		NaN
Comparision_stroke-epilepsy vs. epilepsy	hsa-miR-3529-5p	https://mirbase.org/hairpin/MI0017351	0	NaN	NaN	NaN		NaN			Comparision_stroke vs. epilepsy	hsa-miR-3529-5p	https://mirbase.org/hairpin/MI0017351	0	NaN	NaN	NaN		NaN			Comparision_stroke vs. stroke-epilepsy	hsa-miR-3529-5p	https://mirbase.org/hairpin/MI0017351	0	NaN	NaN	NaN		NaN
Comparision_stroke-epilepsy vs. epilepsy	hsa-miR-5681b	https://mirbase.org/hairpin/MI0019293	0	NaN	NaN	NaN		NaN			Comparision_stroke vs. epilepsy	hsa-miR-5681b	https://mirbase.org/hairpin/MI0019293	0	NaN	NaN	NaN		NaN			Comparision_stroke vs. stroke-epilepsy	hsa-miR-5681b	https://mirbase.org/hairpin/MI0019293	0	NaN	NaN	NaN		NaN
Comparision_stroke-epilepsy vs. epilepsy	hsa-miR-6503-5p	https://mirbase.org/hairpin/MI0022215	0	NaN	NaN	NaN		NaN			Comparision_stroke vs. epilepsy	hsa-miR-6503-5p	https://mirbase.org/hairpin/MI0022215	0	NaN	NaN	NaN		NaN			Comparision_stroke vs. stroke-epilepsy	hsa-miR-6503-5p	https://mirbase.org/hairpin/MI0022215	0	NaN	NaN	NaN		NaN
Comparision_stroke-epilepsy vs. epilepsy	hsa-miR-3085-5p	https://mirbase.org/hairpin/MI0039500	0	NaN	NaN	NaN		NaN			Comparision_stroke vs. epilepsy	hsa-miR-3085-5p	https://mirbase.org/hairpin/MI0039500	0	NaN	NaN	NaN		NaN			Comparision_stroke vs. stroke-epilepsy	hsa-miR-3085-5p	https://mirbase.org/hairpin/MI0039500	0	NaN	NaN	NaN		NaN
Comparision_stroke-epilepsy vs. epilepsy	hsa-miR-3907	https://mirbase.org/hairpin/MI0016410	0	NaN	NaN	NaN		NaN			Comparision_stroke vs. epilepsy	hsa-miR-3907	https://mirbase.org/hairpin/MI0016410	0	NaN	NaN	NaN		NaN			Comparision_stroke vs. stroke-epilepsy	hsa-miR-3907	https://mirbase.org/hairpin/MI0016410	0	NaN	NaN	NaN		NaN
Comparision_stroke-epilepsy vs. epilepsy	hsa-miR-3165	https://mirbase.org/hairpin/MI0014195	0	NaN	NaN	NaN		NaN			Comparision_stroke vs. epilepsy	hsa-miR-3165	https://mirbase.org/hairpin/MI0014195	0	NaN	NaN	NaN		NaN			Comparision_stroke vs. stroke-epilepsy	hsa-miR-3165	https://mirbase.org/hairpin/MI0014195	0	NaN	NaN	NaN		NaN
Comparision_stroke-epilepsy vs. epilepsy	hsa-miR-6769a-5p	https://mirbase.org/hairpin/MI0022614	0	NaN	NaN	NaN		NaN			Comparision_stroke vs. epilepsy	hsa-miR-6769a-5p	https://mirbase.org/hairpin/MI0022614	0	NaN	NaN	NaN		NaN			Comparision_stroke vs. stroke-epilepsy	hsa-miR-6769a-5p	https://mirbase.org/hairpin/MI0022614	0	NaN	NaN	NaN		NaN
Comparision_stroke-epilepsy vs. epilepsy	hsa-miR-323a-5p	https://mirbase.org/hairpin/MI0000807	0	NaN	NaN	NaN		NaN			Comparision_stroke vs. epilepsy	hsa-miR-323a-5p	https://mirbase.org/hairpin/MI0000807	0	NaN	NaN	NaN		NaN			Comparision_stroke vs. stroke-epilepsy	hsa-miR-323a-5p	https://mirbase.org/hairpin/MI0000807	0	NaN	NaN	NaN		NaN
Comparision_stroke-epilepsy vs. epilepsy	hsa-miR-3650	https://mirbase.org/hairpin/MI0016050	0	NaN	NaN	NaN		NaN			Comparision_stroke vs. epilepsy	hsa-miR-3650	https://mirbase.org/hairpin/MI0016050	0	NaN	NaN	NaN		NaN			Comparision_stroke vs. stroke-epilepsy	hsa-miR-3650	https://mirbase.org/hairpin/MI0016050	0	NaN	NaN	NaN		NaN
Comparision_stroke-epilepsy vs. epilepsy	hsa-miR-4694-5p	https://mirbase.org/hairpin/MI0017327	0	NaN	NaN	NaN		NaN			Comparision_stroke vs. epilepsy	hsa-miR-4694-5p	https://mirbase.org/hairpin/MI0017327	0	NaN	NaN	NaN		NaN			Comparision_stroke vs. stroke-epilepsy	hsa-miR-4694-5p	https://mirbase.org/hairpin/MI0017327	0	NaN	NaN	NaN		NaN
Comparision_stroke-epilepsy vs. epilepsy	hsa-miR-409-5p	https://mirbase.org/hairpin/MI0001735	0	NaN	NaN	NaN		NaN			Comparision_stroke vs. epilepsy	hsa-miR-409-5p	https://mirbase.org/hairpin/MI0001735	0	NaN	NaN	NaN		NaN			Comparision_stroke vs. stroke-epilepsy	hsa-miR-409-5p	https://mirbase.org/hairpin/MI0001735	0	NaN	NaN	NaN		NaN
Comparision_stroke-epilepsy vs. epilepsy	hsa-miR-152-5p	https://mirbase.org/hairpin/MI0000462	0	NaN	NaN	NaN		NaN			Comparision_stroke vs. epilepsy	hsa-miR-152-5p	https://mirbase.org/hairpin/MI0000462	0	NaN	NaN	NaN		NaN			Comparision_stroke vs. stroke-epilepsy	hsa-miR-152-5p	https://mirbase.org/hairpin/MI0000462	0	NaN	NaN	NaN		NaN
Comparision_stroke-epilepsy vs. epilepsy	hsa-miR-563	https://mirbase.org/hairpin/MI0003569	0	NaN	NaN	NaN		NaN			Comparision_stroke vs. epilepsy	hsa-miR-563	https://mirbase.org/hairpin/MI0003569	0	NaN	NaN	NaN		NaN			Comparision_stroke vs. stroke-epilepsy	hsa-miR-563	https://mirbase.org/hairpin/MI0003569	0	NaN	NaN	NaN		NaN
Comparision_stroke-epilepsy vs. epilepsy	hsa-miR-656-5p	https://mirbase.org/hairpin/MI0003678	0	NaN	NaN	NaN		NaN			Comparision_stroke vs. epilepsy	hsa-miR-656-5p	https://mirbase.org/hairpin/MI0003678	0	NaN	NaN	NaN		NaN			Comparision_stroke vs. stroke-epilepsy	hsa-miR-656-5p	https://mirbase.org/hairpin/MI0003678	0	NaN	NaN	NaN		NaN
Comparision_stroke-epilepsy vs. epilepsy	hsa-miR-323b-5p	https://mirbase.org/hairpin/MI0014206	0	NaN	NaN	NaN		NaN			Comparision_stroke vs. epilepsy	hsa-miR-323b-5p	https://mirbase.org/hairpin/MI0014206	0	NaN	NaN	NaN		NaN			Comparision_stroke vs. stroke-epilepsy	hsa-miR-323b-5p	https://mirbase.org/hairpin/MI0014206	0	NaN	NaN	NaN		NaN
Comparision_stroke-epilepsy vs. epilepsy	hsa-miR-494-5p	https://mirbase.org/hairpin/MI0003134	0	NaN	NaN	NaN		NaN			Comparision_stroke vs. epilepsy	hsa-miR-494-5p	https://mirbase.org/hairpin/MI0003134	0	NaN	NaN	NaN		NaN			Comparision_stroke vs. stroke-epilepsy	hsa-miR-494-5p	https://mirbase.org/hairpin/MI0003134	0	NaN	NaN	NaN		NaN
Comparision_stroke-epilepsy vs. epilepsy	hsa-miR-410-5p	https://mirbase.org/hairpin/MI0002465	0	NaN	NaN	NaN		NaN			Comparision_stroke vs. epilepsy	hsa-miR-410-5p	https://mirbase.org/hairpin/MI0002465	0	NaN	NaN	NaN		NaN			Comparision_stroke vs. stroke-epilepsy	hsa-miR-410-5p	https://mirbase.org/hairpin/MI0002465	0	NaN	NaN	NaN		NaN
Comparision_stroke-epilepsy vs. epilepsy	hsa-miR-6832-5p	https://mirbase.org/hairpin/MI0022677	0	NaN	NaN	NaN		NaN			Comparision_stroke vs. epilepsy	hsa-miR-6832-5p	https://mirbase.org/hairpin/MI0022677	0	NaN	NaN	NaN		NaN			Comparision_stroke vs. stroke-epilepsy	hsa-miR-6832-5p	https://mirbase.org/hairpin/MI0022677	0	NaN	NaN	NaN		NaN
Comparision_stroke-epilepsy vs. epilepsy	hsa-miR-567	https://mirbase.org/hairpin/MI0003573	0	NaN	NaN	NaN		NaN			Comparision_stroke vs. epilepsy	hsa-miR-567	https://mirbase.org/hairpin/MI0003573	0	NaN	NaN	NaN		NaN			Comparision_stroke vs. stroke-epilepsy	hsa-miR-567	https://mirbase.org/hairpin/MI0003573	0	NaN	NaN	NaN		NaN
Comparision_stroke-epilepsy vs. epilepsy	hsa-miR-630	https://mirbase.org/hairpin/MI0003644	0	NaN	NaN	NaN		NaN			Comparision_stroke vs. epilepsy	hsa-miR-630	https://mirbase.org/hairpin/MI0003644	0	NaN	NaN	NaN		NaN			Comparision_stroke vs. stroke-epilepsy	hsa-miR-630	https://mirbase.org/hairpin/MI0003644	0	NaN	NaN	NaN		NaN
Comparision_stroke-epilepsy vs. epilepsy	hsa-miR-616-3p	https://mirbase.org/hairpin/MI0003629	0	NaN	NaN	NaN		NaN			Comparision_stroke vs. epilepsy	hsa-miR-616-3p	https://mirbase.org/hairpin/MI0003629	0	NaN	NaN	NaN		NaN			Comparision_stroke vs. stroke-epilepsy	hsa-miR-616-3p	https://mirbase.org/hairpin/MI0003629	0	NaN	NaN	NaN		NaN
Comparision_stroke-epilepsy vs. epilepsy	hsa-miR-1257	https://mirbase.org/hairpin/MI0006391	0	NaN	NaN	NaN		NaN			Comparision_stroke vs. epilepsy	hsa-miR-1257	https://mirbase.org/hairpin/MI0006391	0	NaN	NaN	NaN		NaN			Comparision_stroke vs. stroke-epilepsy	hsa-miR-1257	https://mirbase.org/hairpin/MI0006391	0	NaN	NaN	NaN		NaN
Comparision_stroke-epilepsy vs. epilepsy	hsa-miR-550a-3-5p	https://mirbase.org/hairpin/MI0003762	0	NaN	NaN	NaN		NaN			Comparision_stroke vs. epilepsy	hsa-miR-550a-3-5p	https://mirbase.org/hairpin/MI0003762	0	NaN	NaN	NaN		NaN			Comparision_stroke vs. stroke-epilepsy	hsa-miR-550a-3-5p	https://mirbase.org/hairpin/MI0003762	0	NaN	NaN	NaN		NaN
Comparision_stroke-epilepsy vs. epilepsy	hsa-miR-550a-5p	https://mirbase.org/hairpin/MI0003600	0	NaN	NaN	NaN		NaN			Comparision_stroke vs. epilepsy	hsa-miR-550a-5p	https://mirbase.org/hairpin/MI0003600	0	NaN	NaN	NaN		NaN			Comparision_stroke vs. stroke-epilepsy	hsa-miR-550a-5p	https://mirbase.org/hairpin/MI0003600	0	NaN	NaN	NaN		NaN
Comparision_stroke-epilepsy vs. epilepsy	hsa-miR-1271-3p	https://mirbase.org/hairpin/MI0003814	0	NaN	NaN	NaN		NaN			Comparision_stroke vs. epilepsy	hsa-miR-1271-3p	https://mirbase.org/hairpin/MI0003814	0	NaN	NaN	NaN		NaN			Comparision_stroke vs. stroke-epilepsy	hsa-miR-1271-3p	https://mirbase.org/hairpin/MI0003814	0	NaN	NaN	NaN		NaN
Comparision_stroke-epilepsy vs. epilepsy	hsa-miR-4800-5p	https://mirbase.org/hairpin/MI0017448	0	NaN	NaN	NaN		NaN			Comparision_stroke vs. epilepsy	hsa-miR-4800-5p	https://mirbase.org/hairpin/MI0017448	0	NaN	NaN	NaN		NaN			Comparision_stroke vs. stroke-epilepsy	hsa-miR-4800-5p	https://mirbase.org/hairpin/MI0017448	0	NaN	NaN	NaN		NaN
Comparision_stroke-epilepsy vs. epilepsy	hsa-miR-3691-5p	https://mirbase.org/hairpin/MI0016092	0	NaN	NaN	NaN		NaN			Comparision_stroke vs. epilepsy	hsa-miR-3691-5p	https://mirbase.org/hairpin/MI0016092	0	NaN	NaN	NaN		NaN			Comparision_stroke vs. stroke-epilepsy	hsa-miR-3691-5p	https://mirbase.org/hairpin/MI0016092	0	NaN	NaN	NaN		NaN
Comparision_stroke-epilepsy vs. epilepsy	hsa-miR-3688-5p	https://mirbase.org/hairpin/MI0016089	0	NaN	NaN	NaN		NaN			Comparision_stroke vs. epilepsy	hsa-miR-3688-5p	https://mirbase.org/hairpin/MI0016089	0	NaN	NaN	NaN		NaN			Comparision_stroke vs. stroke-epilepsy	hsa-miR-3688-5p	https://mirbase.org/hairpin/MI0016089	0	NaN	NaN	NaN		NaN
Comparision_stroke-epilepsy vs. epilepsy	hsa-miR-891a-3p	https://mirbase.org/hairpin/MI0005524	0	NaN	NaN	NaN		NaN			Comparision_stroke vs. epilepsy	hsa-miR-891a-3p	https://mirbase.org/hairpin/MI0005524	0	NaN	NaN	NaN		NaN			Comparision_stroke vs. stroke-epilepsy	hsa-miR-891a-3p	https://mirbase.org/hairpin/MI0005524	0	NaN	NaN	NaN		NaN
Comparision_stroke-epilepsy vs. epilepsy	hsa-miR-6778-5p	https://mirbase.org/hairpin/MI0022623	0	NaN	NaN	NaN		NaN			Comparision_stroke vs. epilepsy	hsa-miR-6778-5p	https://mirbase.org/hairpin/MI0022623	0	NaN	NaN	NaN		NaN			Comparision_stroke vs. stroke-epilepsy	hsa-miR-6778-5p	https://mirbase.org/hairpin/MI0022623	0	NaN	NaN	NaN		NaN
Comparision_stroke-epilepsy vs. epilepsy	hsa-miR-1233-5p	https://mirbase.org/hairpin/MI0006323	0	NaN	NaN	NaN		NaN			Comparision_stroke vs. epilepsy	hsa-miR-1233-5p	https://mirbase.org/hairpin/MI0006323	0	NaN	NaN	NaN		NaN			Comparision_stroke vs. stroke-epilepsy	hsa-miR-1233-5p	https://mirbase.org/hairpin/MI0006323	0	NaN	NaN	NaN		NaN
Comparision_stroke-epilepsy vs. epilepsy	hsa-miR-491-5p	https://mirbase.org/hairpin/MI0003126	0	NaN	NaN	NaN		NaN			Comparision_stroke vs. epilepsy	hsa-miR-491-5p	https://mirbase.org/hairpin/MI0003126	0	NaN	NaN	NaN		NaN			Comparision_stroke vs. stroke-epilepsy	hsa-miR-491-5p	https://mirbase.org/hairpin/MI0003126	0	NaN	NaN	NaN		NaN
Comparision_stroke-epilepsy vs. epilepsy	hsa-miR-6742-5p	https://mirbase.org/hairpin/MI0022587	0	NaN	NaN	NaN		NaN			Comparision_stroke vs. epilepsy	hsa-miR-6742-5p	https://mirbase.org/hairpin/MI0022587	0	NaN	NaN	NaN		NaN			Comparision_stroke vs. stroke-epilepsy	hsa-miR-6742-5p	https://mirbase.org/hairpin/MI0022587	0	NaN	NaN	NaN		NaN
Comparision_stroke-epilepsy vs. epilepsy	hsa-miR-203a-5p	https://mirbase.org/hairpin/MI0000283	0	NaN	NaN	NaN		NaN			Comparision_stroke vs. epilepsy	hsa-miR-203a-5p	https://mirbase.org/hairpin/MI0000283	0	NaN	NaN	NaN		NaN			Comparision_stroke vs. stroke-epilepsy	hsa-miR-203a-5p	https://mirbase.org/hairpin/MI0000283	0	NaN	NaN	NaN		NaN
Comparision_stroke-epilepsy vs. epilepsy	hsa-miR-644a	https://mirbase.org/hairpin/MI0003659	0	NaN	NaN	NaN		NaN			Comparision_stroke vs. epilepsy	hsa-miR-644a	https://mirbase.org/hairpin/MI0003659	0	NaN	NaN	NaN		NaN			Comparision_stroke vs. stroke-epilepsy	hsa-miR-644a	https://mirbase.org/hairpin/MI0003659	0	NaN	NaN	NaN		NaN
Comparision_stroke-epilepsy vs. epilepsy	hsa-miR-569	https://mirbase.org/hairpin/MI0003576	0	NaN	NaN	NaN		NaN			Comparision_stroke vs. epilepsy	hsa-miR-569	https://mirbase.org/hairpin/MI0003576	0	NaN	NaN	NaN		NaN			Comparision_stroke vs. stroke-epilepsy	hsa-miR-569	https://mirbase.org/hairpin/MI0003576	0	NaN	NaN	NaN		NaN
Comparision_stroke-epilepsy vs. epilepsy	hsa-miR-1258	https://mirbase.org/hairpin/MI0006392	0	NaN	NaN	NaN		NaN			Comparision_stroke vs. epilepsy	hsa-miR-1258	https://mirbase.org/hairpin/MI0006392	0	NaN	NaN	NaN		NaN			Comparision_stroke vs. stroke-epilepsy	hsa-miR-1258	https://mirbase.org/hairpin/MI0006392	0	NaN	NaN	NaN		NaN
Comparision_stroke-epilepsy vs. epilepsy	hsa-miR-6501-5p	https://mirbase.org/hairpin/MI0022213	0	NaN	NaN	NaN		NaN			Comparision_stroke vs. epilepsy	hsa-miR-6501-5p	https://mirbase.org/hairpin/MI0022213	0	NaN	NaN	NaN		NaN			Comparision_stroke vs. stroke-epilepsy	hsa-miR-6501-5p	https://mirbase.org/hairpin/MI0022213	0	NaN	NaN	NaN		NaN
Comparision_stroke-epilepsy vs. epilepsy	hsa-miR-4423-5p	https://mirbase.org/hairpin/MI0016760	0	NaN	NaN	NaN		NaN			Comparision_stroke vs. epilepsy	hsa-miR-4423-5p	https://mirbase.org/hairpin/MI0016760	0	NaN	NaN	NaN		NaN			Comparision_stroke vs. stroke-epilepsy	hsa-miR-4423-5p	https://mirbase.org/hairpin/MI0016760	0	NaN	NaN	NaN		NaN
Comparision_stroke-epilepsy vs. epilepsy	hsa-miR-6740-5p	https://mirbase.org/hairpin/MI0022585	0	NaN	NaN	NaN		NaN			Comparision_stroke vs. epilepsy	hsa-miR-6740-5p	https://mirbase.org/hairpin/MI0022585	0	NaN	NaN	NaN		NaN			Comparision_stroke vs. stroke-epilepsy	hsa-miR-6740-5p	https://mirbase.org/hairpin/MI0022585	0	NaN	NaN	NaN		NaN
Comparision_stroke-epilepsy vs. epilepsy	hsa-miR-19b-1-5p	https://mirbase.org/hairpin/MI0000074	0	NaN	NaN	NaN		NaN			Comparision_stroke vs. epilepsy	hsa-miR-19b-1-5p	https://mirbase.org/hairpin/MI0000074	0	NaN	NaN	NaN		NaN			Comparision_stroke vs. stroke-epilepsy	hsa-miR-19b-1-5p	https://mirbase.org/hairpin/MI0000074	0	NaN	NaN	NaN		NaN
Comparision_stroke-epilepsy vs. epilepsy	hsa-miR-19b-2-5p	https://mirbase.org/hairpin/MI0000075	0	NaN	NaN	NaN		NaN			Comparision_stroke vs. epilepsy	hsa-miR-19b-2-5p	https://mirbase.org/hairpin/MI0000075	0	NaN	NaN	NaN		NaN			Comparision_stroke vs. stroke-epilepsy	hsa-miR-19b-2-5p	https://mirbase.org/hairpin/MI0000075	0	NaN	NaN	NaN		NaN
Comparision_stroke-epilepsy vs. epilepsy	hsa-miR-19a-5p	https://mirbase.org/hairpin/MI0000073	0	NaN	NaN	NaN		NaN			Comparision_stroke vs. epilepsy	hsa-miR-19a-5p	https://mirbase.org/hairpin/MI0000073	0	NaN	NaN	NaN		NaN			Comparision_stroke vs. stroke-epilepsy	hsa-miR-19a-5p	https://mirbase.org/hairpin/MI0000073	0	NaN	NaN	NaN		NaN
Comparision_stroke-epilepsy vs. epilepsy	hsa-miR-9-3p	https://mirbase.org/hairpin/MI0000466	0	NaN	NaN	NaN		NaN			Comparision_stroke vs. epilepsy	hsa-miR-9-3p	https://mirbase.org/hairpin/MI0000466	0	NaN	NaN	NaN		NaN			Comparision_stroke vs. stroke-epilepsy	hsa-miR-9-3p	https://mirbase.org/hairpin/MI0000466	0	NaN	NaN	NaN		NaN
Comparision_stroke-epilepsy vs. epilepsy	hsa-miR-3143	https://mirbase.org/hairpin/MI0014167	0	NaN	NaN	NaN		NaN			Comparision_stroke vs. epilepsy	hsa-miR-3143	https://mirbase.org/hairpin/MI0014167	0	NaN	NaN	NaN		NaN			Comparision_stroke vs. stroke-epilepsy	hsa-miR-3143	https://mirbase.org/hairpin/MI0014167	0	NaN	NaN	NaN		NaN
Comparision_stroke-epilepsy vs. epilepsy	hsa-miR-208a-3p	https://mirbase.org/hairpin/MI0000251	0	NaN	NaN	NaN		NaN			Comparision_stroke vs. epilepsy	hsa-miR-208a-3p	https://mirbase.org/hairpin/MI0000251	0	NaN	NaN	NaN		NaN			Comparision_stroke vs. stroke-epilepsy	hsa-miR-208a-3p	https://mirbase.org/hairpin/MI0000251	0	NaN	NaN	NaN		NaN
Comparision_stroke-epilepsy vs. epilepsy	hsa-miR-374c-5p	https://mirbase.org/hairpin/MI0016684	0	NaN	NaN	NaN		NaN			Comparision_stroke vs. epilepsy	hsa-miR-374c-5p	https://mirbase.org/hairpin/MI0016684	0	NaN	NaN	NaN		NaN			Comparision_stroke vs. stroke-epilepsy	hsa-miR-374c-5p	https://mirbase.org/hairpin/MI0016684	0	NaN	NaN	NaN		NaN
Comparision_stroke-epilepsy vs. epilepsy	hsa-miR-655-3p	https://mirbase.org/hairpin/MI0003677	0	NaN	NaN	NaN		NaN			Comparision_stroke vs. epilepsy	hsa-miR-655-3p	https://mirbase.org/hairpin/MI0003677	0	NaN	NaN	NaN		NaN			Comparision_stroke vs. stroke-epilepsy	hsa-miR-655-3p	https://mirbase.org/hairpin/MI0003677	0	NaN	NaN	NaN		NaN
Comparision_stroke-epilepsy vs. epilepsy	hsa-miR-466	https://mirbase.org/hairpin/MI0014157	0	NaN	NaN	NaN		NaN			Comparision_stroke vs. epilepsy	hsa-miR-466	https://mirbase.org/hairpin/MI0014157	0	NaN	NaN	NaN		NaN			Comparision_stroke vs. stroke-epilepsy	hsa-miR-466	https://mirbase.org/hairpin/MI0014157	0	NaN	NaN	NaN		NaN
Comparision_stroke-epilepsy vs. epilepsy	hsa-miR-4666a-5p	https://mirbase.org/hairpin/MI0017296	0	NaN	NaN	NaN		NaN			Comparision_stroke vs. epilepsy	hsa-miR-4666a-5p	https://mirbase.org/hairpin/MI0017296	0	NaN	NaN	NaN		NaN			Comparision_stroke vs. stroke-epilepsy	hsa-miR-4666a-5p	https://mirbase.org/hairpin/MI0017296	0	NaN	NaN	NaN		NaN
Comparision_stroke-epilepsy vs. epilepsy	hsa-miR-5591-3p	https://mirbase.org/hairpin/MI0019151	0	NaN	NaN	NaN		NaN			Comparision_stroke vs. epilepsy	hsa-miR-5591-3p	https://mirbase.org/hairpin/MI0019151	0	NaN	NaN	NaN		NaN			Comparision_stroke vs. stroke-epilepsy	hsa-miR-5591-3p	https://mirbase.org/hairpin/MI0019151	0	NaN	NaN	NaN		NaN
Comparision_stroke-epilepsy vs. epilepsy	hsa-miR-4777-3p	https://mirbase.org/hairpin/MI0017421	0	NaN	NaN	NaN		NaN			Comparision_stroke vs. epilepsy	hsa-miR-4777-3p	https://mirbase.org/hairpin/MI0017421	0	NaN	NaN	NaN		NaN			Comparision_stroke vs. stroke-epilepsy	hsa-miR-4777-3p	https://mirbase.org/hairpin/MI0017421	0	NaN	NaN	NaN		NaN
Comparision_stroke-epilepsy vs. epilepsy	hsa-miR-4693-5p	https://mirbase.org/hairpin/MI0017326	0	NaN	NaN	NaN		NaN			Comparision_stroke vs. epilepsy	hsa-miR-4693-5p	https://mirbase.org/hairpin/MI0017326	0	NaN	NaN	NaN		NaN			Comparision_stroke vs. stroke-epilepsy	hsa-miR-4693-5p	https://mirbase.org/hairpin/MI0017326	0	NaN	NaN	NaN		NaN
Comparision_stroke-epilepsy vs. epilepsy	hsa-miR-4766-3p	https://mirbase.org/hairpin/MI0017407	0	NaN	NaN	NaN		NaN			Comparision_stroke vs. epilepsy	hsa-miR-4766-3p	https://mirbase.org/hairpin/MI0017407	0	NaN	NaN	NaN		NaN			Comparision_stroke vs. stroke-epilepsy	hsa-miR-4766-3p	https://mirbase.org/hairpin/MI0017407	0	NaN	NaN	NaN		NaN
Comparision_stroke-epilepsy vs. epilepsy	hsa-miR-4524b-5p	https://mirbase.org/hairpin/MI0019114	0	NaN	NaN	NaN		NaN			Comparision_stroke vs. epilepsy	hsa-miR-4524b-5p	https://mirbase.org/hairpin/MI0019114	0	NaN	NaN	NaN		NaN			Comparision_stroke vs. stroke-epilepsy	hsa-miR-4524b-5p	https://mirbase.org/hairpin/MI0019114	0	NaN	NaN	NaN		NaN
Comparision_stroke-epilepsy vs. epilepsy	hsa-miR-4524a-5p	https://mirbase.org/hairpin/MI0016891	0	NaN	NaN	NaN		NaN			Comparision_stroke vs. epilepsy	hsa-miR-4524a-5p	https://mirbase.org/hairpin/MI0016891	0	NaN	NaN	NaN		NaN			Comparision_stroke vs. stroke-epilepsy	hsa-miR-4524a-5p	https://mirbase.org/hairpin/MI0016891	0	NaN	NaN	NaN		NaN
Comparision_stroke-epilepsy vs. epilepsy	hsa-miR-3117-3p	https://mirbase.org/hairpin/MI0014130	0	NaN	NaN	NaN		NaN			Comparision_stroke vs. epilepsy	hsa-miR-3117-3p	https://mirbase.org/hairpin/MI0014130	0	NaN	NaN	NaN		NaN			Comparision_stroke vs. stroke-epilepsy	hsa-miR-3117-3p	https://mirbase.org/hairpin/MI0014130	0	NaN	NaN	NaN		NaN
Comparision_stroke-epilepsy vs. epilepsy	hsa-miR-4423-3p	https://mirbase.org/hairpin/MI0016760	0	NaN	NaN	NaN		NaN			Comparision_stroke vs. epilepsy	hsa-miR-4423-3p	https://mirbase.org/hairpin/MI0016760	0	NaN	NaN	NaN		NaN			Comparision_stroke vs. stroke-epilepsy	hsa-miR-4423-3p	https://mirbase.org/hairpin/MI0016760	0	NaN	NaN	NaN		NaN
Comparision_stroke-epilepsy vs. epilepsy	hsa-miR-4727-3p	https://mirbase.org/hairpin/MI0017364	0	NaN	NaN	NaN		NaN			Comparision_stroke vs. epilepsy	hsa-miR-4727-3p	https://mirbase.org/hairpin/MI0017364	0	NaN	NaN	NaN		NaN			Comparision_stroke vs. stroke-epilepsy	hsa-miR-4727-3p	https://mirbase.org/hairpin/MI0017364	0	NaN	NaN	NaN		NaN
Comparision_stroke-epilepsy vs. epilepsy	hsa-miR-4460	https://mirbase.org/hairpin/MI0016806	0	NaN	NaN	NaN		NaN			Comparision_stroke vs. epilepsy	hsa-miR-4460	https://mirbase.org/hairpin/MI0016806	0	NaN	NaN	NaN		NaN			Comparision_stroke vs. stroke-epilepsy	hsa-miR-4460	https://mirbase.org/hairpin/MI0016806	0	NaN	NaN	NaN		NaN
Comparision_stroke-epilepsy vs. epilepsy	hsa-miR-1185-2-3p	https://mirbase.org/hairpin/MI0003821	0	NaN	NaN	NaN		NaN			Comparision_stroke vs. epilepsy	hsa-miR-1185-2-3p	https://mirbase.org/hairpin/MI0003821	0	NaN	NaN	NaN		NaN			Comparision_stroke vs. stroke-epilepsy	hsa-miR-1185-2-3p	https://mirbase.org/hairpin/MI0003821	0	NaN	NaN	NaN		NaN
Comparision_stroke-epilepsy vs. epilepsy	hsa-miR-3144-3p	https://mirbase.org/hairpin/MI0014169	0	NaN	NaN	NaN		NaN			Comparision_stroke vs. epilepsy	hsa-miR-3144-3p	https://mirbase.org/hairpin/MI0014169	0	NaN	NaN	NaN		NaN			Comparision_stroke vs. stroke-epilepsy	hsa-miR-3144-3p	https://mirbase.org/hairpin/MI0014169	0	NaN	NaN	NaN		NaN
Comparision_stroke-epilepsy vs. epilepsy	hsa-miR-4633-5p	https://mirbase.org/hairpin/MI0017260	0	NaN	NaN	NaN		NaN			Comparision_stroke vs. epilepsy	hsa-miR-4633-5p	https://mirbase.org/hairpin/MI0017260	0	NaN	NaN	NaN		NaN			Comparision_stroke vs. stroke-epilepsy	hsa-miR-4633-5p	https://mirbase.org/hairpin/MI0017260	0	NaN	NaN	NaN		NaN
Comparision_stroke-epilepsy vs. epilepsy	hsa-miR-3115	https://mirbase.org/hairpin/MI0014127	0	NaN	NaN	NaN		NaN			Comparision_stroke vs. epilepsy	hsa-miR-3115	https://mirbase.org/hairpin/MI0014127	0	NaN	NaN	NaN		NaN			Comparision_stroke vs. stroke-epilepsy	hsa-miR-3115	https://mirbase.org/hairpin/MI0014127	0	NaN	NaN	NaN		NaN
Comparision_stroke-epilepsy vs. epilepsy	hsa-miR-3924	https://mirbase.org/hairpin/MI0016432	0	NaN	NaN	NaN		NaN			Comparision_stroke vs. epilepsy	hsa-miR-3924	https://mirbase.org/hairpin/MI0016432	0	NaN	NaN	NaN		NaN			Comparision_stroke vs. stroke-epilepsy	hsa-miR-3924	https://mirbase.org/hairpin/MI0016432	0	NaN	NaN	NaN		NaN
Comparision_stroke-epilepsy vs. epilepsy	hsa-miR-556-3p	https://mirbase.org/hairpin/MI0003562	0	NaN	NaN	NaN		NaN			Comparision_stroke vs. epilepsy	hsa-miR-556-3p	https://mirbase.org/hairpin/MI0003562	0	NaN	NaN	NaN		NaN			Comparision_stroke vs. stroke-epilepsy	hsa-miR-556-3p	https://mirbase.org/hairpin/MI0003562	0	NaN	NaN	NaN		NaN
Comparision_stroke-epilepsy vs. epilepsy	hsa-miR-4795-3p	https://mirbase.org/hairpin/MI0017442	0	NaN	NaN	NaN		NaN			Comparision_stroke vs. epilepsy	hsa-miR-4795-3p	https://mirbase.org/hairpin/MI0017442	0	NaN	NaN	NaN		NaN			Comparision_stroke vs. stroke-epilepsy	hsa-miR-4795-3p	https://mirbase.org/hairpin/MI0017442	0	NaN	NaN	NaN		NaN
Comparision_stroke-epilepsy vs. epilepsy	hsa-miR-3671	https://mirbase.org/hairpin/MI0016072	0	NaN	NaN	NaN		NaN			Comparision_stroke vs. epilepsy	hsa-miR-3671	https://mirbase.org/hairpin/MI0016072	0	NaN	NaN	NaN		NaN			Comparision_stroke vs. stroke-epilepsy	hsa-miR-3671	https://mirbase.org/hairpin/MI0016072	0	NaN	NaN	NaN		NaN
Comparision_stroke-epilepsy vs. epilepsy	hsa-miR-561-5p	https://mirbase.org/hairpin/MI0003567	0	NaN	NaN	NaN		NaN			Comparision_stroke vs. epilepsy	hsa-miR-561-5p	https://mirbase.org/hairpin/MI0003567	0	NaN	NaN	NaN		NaN			Comparision_stroke vs. stroke-epilepsy	hsa-miR-561-5p	https://mirbase.org/hairpin/MI0003567	0	NaN	NaN	NaN		NaN
Comparision_stroke-epilepsy vs. epilepsy	hsa-miR-377-3p	https://mirbase.org/hairpin/MI0000785	0	NaN	NaN	NaN		NaN			Comparision_stroke vs. epilepsy	hsa-miR-377-3p	https://mirbase.org/hairpin/MI0000785	0	NaN	NaN	NaN		NaN			Comparision_stroke vs. stroke-epilepsy	hsa-miR-377-3p	https://mirbase.org/hairpin/MI0000785	0	NaN	NaN	NaN		NaN
Comparision_stroke-epilepsy vs. epilepsy	hsa-miR-23c	https://mirbase.org/hairpin/MI0016010	0	NaN	NaN	NaN		NaN			Comparision_stroke vs. epilepsy	hsa-miR-23c	https://mirbase.org/hairpin/MI0016010	0	NaN	NaN	NaN		NaN			Comparision_stroke vs. stroke-epilepsy	hsa-miR-23c	https://mirbase.org/hairpin/MI0016010	0	NaN	NaN	NaN		NaN
Comparision_stroke-epilepsy vs. epilepsy	hsa-miR-3127-5p	https://mirbase.org/hairpin/MI0014144	0	NaN	NaN	NaN		NaN			Comparision_stroke vs. epilepsy	hsa-miR-3127-5p	https://mirbase.org/hairpin/MI0014144	0	NaN	NaN	NaN		NaN			Comparision_stroke vs. stroke-epilepsy	hsa-miR-3127-5p	https://mirbase.org/hairpin/MI0014144	0	NaN	NaN	NaN		NaN
Comparision_stroke-epilepsy vs. epilepsy	hsa-miR-539-3p	https://mirbase.org/hairpin/MI0003514	0	NaN	NaN	NaN		NaN			Comparision_stroke vs. epilepsy	hsa-miR-539-3p	https://mirbase.org/hairpin/MI0003514	0	NaN	NaN	NaN		NaN			Comparision_stroke vs. stroke-epilepsy	hsa-miR-539-3p	https://mirbase.org/hairpin/MI0003514	0	NaN	NaN	NaN		NaN
Comparision_stroke-epilepsy vs. epilepsy	hsa-miR-376a-3p	https://mirbase.org/hairpin/MI0000784	0	NaN	NaN	NaN		NaN			Comparision_stroke vs. epilepsy	hsa-miR-376a-3p	https://mirbase.org/hairpin/MI0000784	0	NaN	NaN	NaN		NaN			Comparision_stroke vs. stroke-epilepsy	hsa-miR-376a-3p	https://mirbase.org/hairpin/MI0000784	0	NaN	NaN	NaN		NaN
Comparision_stroke-epilepsy vs. epilepsy	hsa-miR-376b-3p	https://mirbase.org/hairpin/MI0002466	0	NaN	NaN	NaN		NaN			Comparision_stroke vs. epilepsy	hsa-miR-376b-3p	https://mirbase.org/hairpin/MI0002466	0	NaN	NaN	NaN		NaN			Comparision_stroke vs. stroke-epilepsy	hsa-miR-376b-3p	https://mirbase.org/hairpin/MI0002466	0	NaN	NaN	NaN		NaN
Comparision_stroke-epilepsy vs. epilepsy	hsa-miR-5007-3p	https://mirbase.org/hairpin/MI0017874	0	NaN	NaN	NaN		NaN			Comparision_stroke vs. epilepsy	hsa-miR-5007-3p	https://mirbase.org/hairpin/MI0017874	0	NaN	NaN	NaN		NaN			Comparision_stroke vs. stroke-epilepsy	hsa-miR-5007-3p	https://mirbase.org/hairpin/MI0017874	0	NaN	NaN	NaN		NaN
Comparision_stroke-epilepsy vs. epilepsy	hsa-miR-6516-3p	https://mirbase.org/hairpin/MI0025513	0	NaN	NaN	NaN		NaN			Comparision_stroke vs. epilepsy	hsa-miR-6516-3p	https://mirbase.org/hairpin/MI0025513	0	NaN	NaN	NaN		NaN			Comparision_stroke vs. stroke-epilepsy	hsa-miR-6516-3p	https://mirbase.org/hairpin/MI0025513	0	NaN	NaN	NaN		NaN
Comparision_stroke-epilepsy vs. epilepsy	hsa-miR-5195-3p	https://mirbase.org/hairpin/MI0018174	0	NaN	NaN	NaN		NaN			Comparision_stroke vs. epilepsy	hsa-miR-5195-3p	https://mirbase.org/hairpin/MI0018174	0	NaN	NaN	NaN		NaN			Comparision_stroke vs. stroke-epilepsy	hsa-miR-5195-3p	https://mirbase.org/hairpin/MI0018174	0	NaN	NaN	NaN		NaN
Comparision_stroke-epilepsy vs. epilepsy	hsa-miR-1260b	https://mirbase.org/hairpin/MI0014197	0	NaN	NaN	NaN		NaN			Comparision_stroke vs. epilepsy	hsa-miR-1260b	https://mirbase.org/hairpin/MI0014197	0	NaN	NaN	NaN		NaN			Comparision_stroke vs. stroke-epilepsy	hsa-miR-1260b	https://mirbase.org/hairpin/MI0014197	0	NaN	NaN	NaN		NaN
Comparision_stroke-epilepsy vs. epilepsy	hsa-miR-1260a	https://mirbase.org/hairpin/MI0006394	0	NaN	NaN	NaN		NaN			Comparision_stroke vs. epilepsy	hsa-miR-1260a	https://mirbase.org/hairpin/MI0006394	0	NaN	NaN	NaN		NaN			Comparision_stroke vs. stroke-epilepsy	hsa-miR-1260a	https://mirbase.org/hairpin/MI0006394	0	NaN	NaN	NaN		NaN
Comparision_stroke-epilepsy vs. epilepsy	hsa-miR-2355-5p	https://mirbase.org/hairpin/MI0015873	0	NaN	NaN	NaN		NaN			Comparision_stroke vs. epilepsy	hsa-miR-2355-5p	https://mirbase.org/hairpin/MI0015873	0	NaN	NaN	NaN		NaN			Comparision_stroke vs. stroke-epilepsy	hsa-miR-2355-5p	https://mirbase.org/hairpin/MI0015873	0	NaN	NaN	NaN		NaN
Comparision_stroke-epilepsy vs. epilepsy	hsa-miR-623	https://mirbase.org/hairpin/MI0003637	0	NaN	NaN	NaN		NaN			Comparision_stroke vs. epilepsy	hsa-miR-623	https://mirbase.org/hairpin/MI0003637	0	NaN	NaN	NaN		NaN			Comparision_stroke vs. stroke-epilepsy	hsa-miR-623	https://mirbase.org/hairpin/MI0003637	0	NaN	NaN	NaN		NaN
Comparision_stroke-epilepsy vs. epilepsy	hsa-miR-937-3p	https://mirbase.org/hairpin/MI0005759	0	NaN	NaN	NaN		NaN			Comparision_stroke vs. epilepsy	hsa-miR-937-3p	https://mirbase.org/hairpin/MI0005759	0	NaN	NaN	NaN		NaN			Comparision_stroke vs. stroke-epilepsy	hsa-miR-937-3p	https://mirbase.org/hairpin/MI0005759	0	NaN	NaN	NaN		NaN
Comparision_stroke-epilepsy vs. epilepsy	hsa-miR-7975	https://mirbase.org/hairpin/MI0025751	0	NaN	NaN	NaN		NaN			Comparision_stroke vs. epilepsy	hsa-miR-7975	https://mirbase.org/hairpin/MI0025751	0	NaN	NaN	NaN		NaN			Comparision_stroke vs. stroke-epilepsy	hsa-miR-7975	https://mirbase.org/hairpin/MI0025751	0	NaN	NaN	NaN		NaN
Comparision_stroke-epilepsy vs. epilepsy	hsa-miR-7111-3p	https://mirbase.org/hairpin/MI0022962	0	NaN	NaN	NaN		NaN			Comparision_stroke vs. epilepsy	hsa-miR-7111-3p	https://mirbase.org/hairpin/MI0022962	0	NaN	NaN	NaN		NaN			Comparision_stroke vs. stroke-epilepsy	hsa-miR-7111-3p	https://mirbase.org/hairpin/MI0022962	0	NaN	NaN	NaN		NaN
Comparision_stroke-epilepsy vs. epilepsy	hsa-miR-6881-3p	https://mirbase.org/hairpin/MI0022728	0	NaN	NaN	NaN		NaN			Comparision_stroke vs. epilepsy	hsa-miR-6881-3p	https://mirbase.org/hairpin/MI0022728	0	NaN	NaN	NaN		NaN			Comparision_stroke vs. stroke-epilepsy	hsa-miR-6881-3p	https://mirbase.org/hairpin/MI0022728	0	NaN	NaN	NaN		NaN
Comparision_stroke-epilepsy vs. epilepsy	hsa-miR-502-5p	https://mirbase.org/hairpin/MI0003186	0	NaN	NaN	NaN		NaN			Comparision_stroke vs. epilepsy	hsa-miR-502-5p	https://mirbase.org/hairpin/MI0003186	0	NaN	NaN	NaN		NaN			Comparision_stroke vs. stroke-epilepsy	hsa-miR-502-5p	https://mirbase.org/hairpin/MI0003186	0	NaN	NaN	NaN		NaN
Comparision_stroke-epilepsy vs. epilepsy	hsa-miR-639	https://mirbase.org/hairpin/MI0003654	0	NaN	NaN	NaN		NaN			Comparision_stroke vs. epilepsy	hsa-miR-639	https://mirbase.org/hairpin/MI0003654	0	NaN	NaN	NaN		NaN			Comparision_stroke vs. stroke-epilepsy	hsa-miR-639	https://mirbase.org/hairpin/MI0003654	0	NaN	NaN	NaN		NaN
Comparision_stroke-epilepsy vs. epilepsy	hsa-miR-4790-5p	https://mirbase.org/hairpin/MI0017437	0	NaN	NaN	NaN		NaN			Comparision_stroke vs. epilepsy	hsa-miR-4790-5p	https://mirbase.org/hairpin/MI0017437	0	NaN	NaN	NaN		NaN			Comparision_stroke vs. stroke-epilepsy	hsa-miR-4790-5p	https://mirbase.org/hairpin/MI0017437	0	NaN	NaN	NaN		NaN
Comparision_stroke-epilepsy vs. epilepsy	hsa-miR-3181	https://mirbase.org/hairpin/MI0014223	0	NaN	NaN	NaN		NaN			Comparision_stroke vs. epilepsy	hsa-miR-3181	https://mirbase.org/hairpin/MI0014223	0	NaN	NaN	NaN		NaN			Comparision_stroke vs. stroke-epilepsy	hsa-miR-3181	https://mirbase.org/hairpin/MI0014223	0	NaN	NaN	NaN		NaN
Comparision_stroke-epilepsy vs. epilepsy	hsa-miR-517a-3p	https://mirbase.org/hairpin/MI0003161	0	NaN	NaN	NaN		NaN			Comparision_stroke vs. epilepsy	hsa-miR-517a-3p	https://mirbase.org/hairpin/MI0003161	0	NaN	NaN	NaN		NaN			Comparision_stroke vs. stroke-epilepsy	hsa-miR-517a-3p	https://mirbase.org/hairpin/MI0003161	0	NaN	NaN	NaN		NaN
Comparision_stroke-epilepsy vs. epilepsy	hsa-miR-517c-3p	https://mirbase.org/hairpin/MI0003174	0	NaN	NaN	NaN		NaN			Comparision_stroke vs. epilepsy	hsa-miR-517c-3p	https://mirbase.org/hairpin/MI0003174	0	NaN	NaN	NaN		NaN			Comparision_stroke vs. stroke-epilepsy	hsa-miR-517c-3p	https://mirbase.org/hairpin/MI0003174	0	NaN	NaN	NaN		NaN
Comparision_stroke-epilepsy vs. epilepsy	hsa-miR-4799-5p	https://mirbase.org/hairpin/MI0017446	0	NaN	NaN	NaN		NaN			Comparision_stroke vs. epilepsy	hsa-miR-4799-5p	https://mirbase.org/hairpin/MI0017446	0	NaN	NaN	NaN		NaN			Comparision_stroke vs. stroke-epilepsy	hsa-miR-4799-5p	https://mirbase.org/hairpin/MI0017446	0	NaN	NaN	NaN		NaN
Comparision_stroke-epilepsy vs. epilepsy	hsa-miR-4256	https://mirbase.org/hairpin/MI0015855	0	NaN	NaN	NaN		NaN			Comparision_stroke vs. epilepsy	hsa-miR-4256	https://mirbase.org/hairpin/MI0015855	0	NaN	NaN	NaN		NaN			Comparision_stroke vs. stroke-epilepsy	hsa-miR-4256	https://mirbase.org/hairpin/MI0015855	0	NaN	NaN	NaN		NaN
Comparision_stroke-epilepsy vs. epilepsy	hsa-miR-4727-5p	https://mirbase.org/hairpin/MI0017364	0	NaN	NaN	NaN		NaN			Comparision_stroke vs. epilepsy	hsa-miR-4727-5p	https://mirbase.org/hairpin/MI0017364	0	NaN	NaN	NaN		NaN			Comparision_stroke vs. stroke-epilepsy	hsa-miR-4727-5p	https://mirbase.org/hairpin/MI0017364	0	NaN	NaN	NaN		NaN
Comparision_stroke-epilepsy vs. epilepsy	hsa-miR-6828-3p	https://mirbase.org/hairpin/MI0022673	0	NaN	NaN	NaN		NaN			Comparision_stroke vs. epilepsy	hsa-miR-6828-3p	https://mirbase.org/hairpin/MI0022673	0	NaN	NaN	NaN		NaN			Comparision_stroke vs. stroke-epilepsy	hsa-miR-6828-3p	https://mirbase.org/hairpin/MI0022673	0	NaN	NaN	NaN		NaN
Comparision_stroke-epilepsy vs. epilepsy	hsa-miR-516b-5p	https://mirbase.org/hairpin/MI0003167	0	NaN	NaN	NaN		NaN			Comparision_stroke vs. epilepsy	hsa-miR-516b-5p	https://mirbase.org/hairpin/MI0003167	0	NaN	NaN	NaN		NaN			Comparision_stroke vs. stroke-epilepsy	hsa-miR-516b-5p	https://mirbase.org/hairpin/MI0003167	0	NaN	NaN	NaN		NaN
Comparision_stroke-epilepsy vs. epilepsy	hsa-miR-3686	https://mirbase.org/hairpin/MI0016087	0	NaN	NaN	NaN		NaN			Comparision_stroke vs. epilepsy	hsa-miR-3686	https://mirbase.org/hairpin/MI0016087	0	NaN	NaN	NaN		NaN			Comparision_stroke vs. stroke-epilepsy	hsa-miR-3686	https://mirbase.org/hairpin/MI0016087	0	NaN	NaN	NaN		NaN
Comparision_stroke-epilepsy vs. epilepsy	hsa-miR-6888-3p	https://mirbase.org/hairpin/MI0022735	0	NaN	NaN	NaN		NaN			Comparision_stroke vs. epilepsy	hsa-miR-6888-3p	https://mirbase.org/hairpin/MI0022735	0	NaN	NaN	NaN		NaN			Comparision_stroke vs. stroke-epilepsy	hsa-miR-6888-3p	https://mirbase.org/hairpin/MI0022735	0	NaN	NaN	NaN		NaN
Comparision_stroke-epilepsy vs. epilepsy	hsa-miR-7843-3p	https://mirbase.org/hairpin/MI0025510	0	NaN	NaN	NaN		NaN			Comparision_stroke vs. epilepsy	hsa-miR-7843-3p	https://mirbase.org/hairpin/MI0025510	0	NaN	NaN	NaN		NaN			Comparision_stroke vs. stroke-epilepsy	hsa-miR-7843-3p	https://mirbase.org/hairpin/MI0025510	0	NaN	NaN	NaN		NaN
Comparision_stroke-epilepsy vs. epilepsy	hsa-miR-3616-5p	https://mirbase.org/hairpin/MI0016006	0	NaN	NaN	NaN		NaN			Comparision_stroke vs. epilepsy	hsa-miR-3616-5p	https://mirbase.org/hairpin/MI0016006	0	NaN	NaN	NaN		NaN			Comparision_stroke vs. stroke-epilepsy	hsa-miR-3616-5p	https://mirbase.org/hairpin/MI0016006	0	NaN	NaN	NaN		NaN
Comparision_stroke-epilepsy vs. epilepsy	hsa-miR-3672	https://mirbase.org/hairpin/MI0016073	0	NaN	NaN	NaN		NaN			Comparision_stroke vs. epilepsy	hsa-miR-3672	https://mirbase.org/hairpin/MI0016073	0	NaN	NaN	NaN		NaN			Comparision_stroke vs. stroke-epilepsy	hsa-miR-3672	https://mirbase.org/hairpin/MI0016073	0	NaN	NaN	NaN		NaN
Comparision_stroke-epilepsy vs. epilepsy	hsa-miR-5708	https://mirbase.org/hairpin/MI0019316	0	NaN	NaN	NaN		NaN			Comparision_stroke vs. epilepsy	hsa-miR-5708	https://mirbase.org/hairpin/MI0019316	0	NaN	NaN	NaN		NaN			Comparision_stroke vs. stroke-epilepsy	hsa-miR-5708	https://mirbase.org/hairpin/MI0019316	0	NaN	NaN	NaN		NaN
Comparision_stroke-epilepsy vs. epilepsy	hsa-miR-640	https://mirbase.org/hairpin/MI0003655	0	NaN	NaN	NaN		NaN			Comparision_stroke vs. epilepsy	hsa-miR-640	https://mirbase.org/hairpin/MI0003655	0	NaN	NaN	NaN		NaN			Comparision_stroke vs. stroke-epilepsy	hsa-miR-640	https://mirbase.org/hairpin/MI0003655	0	NaN	NaN	NaN		NaN
Comparision_stroke-epilepsy vs. epilepsy	hsa-miR-6811-5p	https://mirbase.org/hairpin/MI0022656	0	NaN	NaN	NaN		NaN			Comparision_stroke vs. epilepsy	hsa-miR-6811-5p	https://mirbase.org/hairpin/MI0022656	0	NaN	NaN	NaN		NaN			Comparision_stroke vs. stroke-epilepsy	hsa-miR-6811-5p	https://mirbase.org/hairpin/MI0022656	0	NaN	NaN	NaN		NaN
Comparision_stroke-epilepsy vs. epilepsy	hsa-miR-6836-3p	https://mirbase.org/hairpin/MI0022682	0	NaN	NaN	NaN		NaN			Comparision_stroke vs. epilepsy	hsa-miR-6836-3p	https://mirbase.org/hairpin/MI0022682	0	NaN	NaN	NaN		NaN			Comparision_stroke vs. stroke-epilepsy	hsa-miR-6836-3p	https://mirbase.org/hairpin/MI0022682	0	NaN	NaN	NaN		NaN
Comparision_stroke-epilepsy vs. epilepsy	hsa-miR-4737	https://mirbase.org/hairpin/MI0017374	0	NaN	NaN	NaN		NaN			Comparision_stroke vs. epilepsy	hsa-miR-4737	https://mirbase.org/hairpin/MI0017374	0	NaN	NaN	NaN		NaN			Comparision_stroke vs. stroke-epilepsy	hsa-miR-4737	https://mirbase.org/hairpin/MI0017374	0	NaN	NaN	NaN		NaN
Comparision_stroke-epilepsy vs. epilepsy	hsa-miR-4754	https://mirbase.org/hairpin/MI0017394	0	NaN	NaN	NaN		NaN			Comparision_stroke vs. epilepsy	hsa-miR-4754	https://mirbase.org/hairpin/MI0017394	0	NaN	NaN	NaN		NaN			Comparision_stroke vs. stroke-epilepsy	hsa-miR-4754	https://mirbase.org/hairpin/MI0017394	0	NaN	NaN	NaN		NaN
Comparision_stroke-epilepsy vs. epilepsy	hsa-miR-5089-3p	https://mirbase.org/hairpin/MI0017978	0	NaN	NaN	NaN		NaN			Comparision_stroke vs. epilepsy	hsa-miR-5089-3p	https://mirbase.org/hairpin/MI0017978	0	NaN	NaN	NaN		NaN			Comparision_stroke vs. stroke-epilepsy	hsa-miR-5089-3p	https://mirbase.org/hairpin/MI0017978	0	NaN	NaN	NaN		NaN
Comparision_stroke-epilepsy vs. epilepsy	hsa-miR-4531	https://mirbase.org/hairpin/MI0016898	0	NaN	NaN	NaN		NaN			Comparision_stroke vs. epilepsy	hsa-miR-4531	https://mirbase.org/hairpin/MI0016898	0	NaN	NaN	NaN		NaN			Comparision_stroke vs. stroke-epilepsy	hsa-miR-4531	https://mirbase.org/hairpin/MI0016898	0	NaN	NaN	NaN		NaN
Comparision_stroke-epilepsy vs. epilepsy	hsa-miR-620	https://mirbase.org/hairpin/MI0003634	0	NaN	NaN	NaN		NaN			Comparision_stroke vs. epilepsy	hsa-miR-620	https://mirbase.org/hairpin/MI0003634	0	NaN	NaN	NaN		NaN			Comparision_stroke vs. stroke-epilepsy	hsa-miR-620	https://mirbase.org/hairpin/MI0003634	0	NaN	NaN	NaN		NaN
Comparision_stroke-epilepsy vs. epilepsy	hsa-miR-6874-5p	https://mirbase.org/hairpin/MI0022721	0	NaN	NaN	NaN		NaN			Comparision_stroke vs. epilepsy	hsa-miR-6874-5p	https://mirbase.org/hairpin/MI0022721	0	NaN	NaN	NaN		NaN			Comparision_stroke vs. stroke-epilepsy	hsa-miR-6874-5p	https://mirbase.org/hairpin/MI0022721	0	NaN	NaN	NaN		NaN
Comparision_stroke-epilepsy vs. epilepsy	hsa-miR-1261	https://mirbase.org/hairpin/MI0006396	0	NaN	NaN	NaN		NaN			Comparision_stroke vs. epilepsy	hsa-miR-1261	https://mirbase.org/hairpin/MI0006396	0	NaN	NaN	NaN		NaN			Comparision_stroke vs. stroke-epilepsy	hsa-miR-1261	https://mirbase.org/hairpin/MI0006396	0	NaN	NaN	NaN		NaN
Comparision_stroke-epilepsy vs. epilepsy	hsa-miR-4642	https://mirbase.org/hairpin/MI0017269	0	NaN	NaN	NaN		NaN			Comparision_stroke vs. epilepsy	hsa-miR-4642	https://mirbase.org/hairpin/MI0017269	0	NaN	NaN	NaN		NaN			Comparision_stroke vs. stroke-epilepsy	hsa-miR-4642	https://mirbase.org/hairpin/MI0017269	0	NaN	NaN	NaN		NaN
Comparision_stroke-epilepsy vs. epilepsy	hsa-miR-548s	https://mirbase.org/hairpin/MI0014141	0	NaN	NaN	NaN		NaN			Comparision_stroke vs. epilepsy	hsa-miR-548s	https://mirbase.org/hairpin/MI0014141	0	NaN	NaN	NaN		NaN			Comparision_stroke vs. stroke-epilepsy	hsa-miR-548s	https://mirbase.org/hairpin/MI0014141	0	NaN	NaN	NaN		NaN
Comparision_stroke-epilepsy vs. epilepsy	hsa-miR-4435	https://mirbase.org/hairpin/MI0016775	0	NaN	NaN	NaN		NaN			Comparision_stroke vs. epilepsy	hsa-miR-4435	https://mirbase.org/hairpin/MI0016775	0	NaN	NaN	NaN		NaN			Comparision_stroke vs. stroke-epilepsy	hsa-miR-4435	https://mirbase.org/hairpin/MI0016775	0	NaN	NaN	NaN		NaN
Comparision_stroke-epilepsy vs. epilepsy	hsa-miR-6810-5p	https://mirbase.org/hairpin/MI0022655	0	NaN	NaN	NaN		NaN			Comparision_stroke vs. epilepsy	hsa-miR-6810-5p	https://mirbase.org/hairpin/MI0022655	0	NaN	NaN	NaN		NaN			Comparision_stroke vs. stroke-epilepsy	hsa-miR-6810-5p	https://mirbase.org/hairpin/MI0022655	0	NaN	NaN	NaN		NaN
Comparision_stroke-epilepsy vs. epilepsy	hsa-miR-6812-5p	https://mirbase.org/hairpin/MI0022657	0	NaN	NaN	NaN		NaN			Comparision_stroke vs. epilepsy	hsa-miR-6812-5p	https://mirbase.org/hairpin/MI0022657	0	NaN	NaN	NaN		NaN			Comparision_stroke vs. stroke-epilepsy	hsa-miR-6812-5p	https://mirbase.org/hairpin/MI0022657	0	NaN	NaN	NaN		NaN
Comparision_stroke-epilepsy vs. epilepsy	hsa-miR-1262	https://mirbase.org/hairpin/MI0006397	0	NaN	NaN	NaN		NaN			Comparision_stroke vs. epilepsy	hsa-miR-1262	https://mirbase.org/hairpin/MI0006397	0	NaN	NaN	NaN		NaN			Comparision_stroke vs. stroke-epilepsy	hsa-miR-1262	https://mirbase.org/hairpin/MI0006397	0	NaN	NaN	NaN		NaN
Comparision_stroke-epilepsy vs. epilepsy	hsa-miR-4701-3p	https://mirbase.org/hairpin/MI0017334	0	NaN	NaN	NaN		NaN			Comparision_stroke vs. epilepsy	hsa-miR-4701-3p	https://mirbase.org/hairpin/MI0017334	0	NaN	NaN	NaN		NaN			Comparision_stroke vs. stroke-epilepsy	hsa-miR-4701-3p	https://mirbase.org/hairpin/MI0017334	0	NaN	NaN	NaN		NaN
Comparision_stroke-epilepsy vs. epilepsy	hsa-miR-1263	https://mirbase.org/hairpin/MI0006398	0	NaN	NaN	NaN		NaN			Comparision_stroke vs. epilepsy	hsa-miR-1263	https://mirbase.org/hairpin/MI0006398	0	NaN	NaN	NaN		NaN			Comparision_stroke vs. stroke-epilepsy	hsa-miR-1263	https://mirbase.org/hairpin/MI0006398	0	NaN	NaN	NaN		NaN
Comparision_stroke-epilepsy vs. epilepsy	hsa-miR-5587-5p	https://mirbase.org/hairpin/MI0019144	0	NaN	NaN	NaN		NaN			Comparision_stroke vs. epilepsy	hsa-miR-5587-5p	https://mirbase.org/hairpin/MI0019144	0	NaN	NaN	NaN		NaN			Comparision_stroke vs. stroke-epilepsy	hsa-miR-5587-5p	https://mirbase.org/hairpin/MI0019144	0	NaN	NaN	NaN		NaN
Comparision_stroke-epilepsy vs. epilepsy	hsa-miR-6843-3p	https://mirbase.org/hairpin/MI0022689	0	NaN	NaN	NaN		NaN			Comparision_stroke vs. epilepsy	hsa-miR-6843-3p	https://mirbase.org/hairpin/MI0022689	0	NaN	NaN	NaN		NaN			Comparision_stroke vs. stroke-epilepsy	hsa-miR-6843-3p	https://mirbase.org/hairpin/MI0022689	0	NaN	NaN	NaN		NaN
Comparision_stroke-epilepsy vs. epilepsy	hsa-miR-218-1-3p	https://mirbase.org/hairpin/MI0000294	0	NaN	NaN	NaN		NaN			Comparision_stroke vs. epilepsy	hsa-miR-218-1-3p	https://mirbase.org/hairpin/MI0000294	0	NaN	NaN	NaN		NaN			Comparision_stroke vs. stroke-epilepsy	hsa-miR-218-1-3p	https://mirbase.org/hairpin/MI0000294	0	NaN	NaN	NaN		NaN
Comparision_stroke-epilepsy vs. epilepsy	hsa-miR-135a-2-3p	https://mirbase.org/hairpin/MI0000453	0	NaN	NaN	NaN		NaN			Comparision_stroke vs. epilepsy	hsa-miR-135a-2-3p	https://mirbase.org/hairpin/MI0000453	0	NaN	NaN	NaN		NaN			Comparision_stroke vs. stroke-epilepsy	hsa-miR-135a-2-3p	https://mirbase.org/hairpin/MI0000453	0	NaN	NaN	NaN		NaN
Comparision_stroke-epilepsy vs. epilepsy	hsa-miR-135b-3p	https://mirbase.org/hairpin/MI0000810	0	NaN	NaN	NaN		NaN			Comparision_stroke vs. epilepsy	hsa-miR-135b-3p	https://mirbase.org/hairpin/MI0000810	0	NaN	NaN	NaN		NaN			Comparision_stroke vs. stroke-epilepsy	hsa-miR-135b-3p	https://mirbase.org/hairpin/MI0000810	0	NaN	NaN	NaN		NaN
Comparision_stroke-epilepsy vs. epilepsy	hsa-miR-568	https://mirbase.org/hairpin/MI0003574	0	NaN	NaN	NaN		NaN			Comparision_stroke vs. epilepsy	hsa-miR-568	https://mirbase.org/hairpin/MI0003574	0	NaN	NaN	NaN		NaN			Comparision_stroke vs. stroke-epilepsy	hsa-miR-568	https://mirbase.org/hairpin/MI0003574	0	NaN	NaN	NaN		NaN
Comparision_stroke-epilepsy vs. epilepsy	hsa-miR-297	https://mirbase.org/hairpin/MI0005775	0	NaN	NaN	NaN		NaN			Comparision_stroke vs. epilepsy	hsa-miR-297	https://mirbase.org/hairpin/MI0005775	0	NaN	NaN	NaN		NaN			Comparision_stroke vs. stroke-epilepsy	hsa-miR-297	https://mirbase.org/hairpin/MI0005775	0	NaN	NaN	NaN		NaN
Comparision_stroke-epilepsy vs. epilepsy	hsa-miR-10395-3p	https://mirbase.org/hairpin/MI0033419	0	NaN	NaN	NaN		NaN			Comparision_stroke vs. epilepsy	hsa-miR-10395-3p	https://mirbase.org/hairpin/MI0033419	0	NaN	NaN	NaN		NaN			Comparision_stroke vs. stroke-epilepsy	hsa-miR-10395-3p	https://mirbase.org/hairpin/MI0033419	0	NaN	NaN	NaN		NaN
Comparision_stroke-epilepsy vs. epilepsy	hsa-miR-3912-5p	https://mirbase.org/hairpin/MI0016416	0	NaN	NaN	NaN		NaN			Comparision_stroke vs. epilepsy	hsa-miR-3912-5p	https://mirbase.org/hairpin/MI0016416	0	NaN	NaN	NaN		NaN			Comparision_stroke vs. stroke-epilepsy	hsa-miR-3912-5p	https://mirbase.org/hairpin/MI0016416	0	NaN	NaN	NaN		NaN
Comparision_stroke-epilepsy vs. epilepsy	hsa-miR-8070	https://mirbase.org/hairpin/MI0025906	0	NaN	NaN	NaN		NaN			Comparision_stroke vs. epilepsy	hsa-miR-8070	https://mirbase.org/hairpin/MI0025906	0	NaN	NaN	NaN		NaN			Comparision_stroke vs. stroke-epilepsy	hsa-miR-8070	https://mirbase.org/hairpin/MI0025906	0	NaN	NaN	NaN		NaN
Comparision_stroke-epilepsy vs. epilepsy	hsa-miR-550b-2-5p	https://mirbase.org/hairpin/MI0016686	0	NaN	NaN	NaN		NaN			Comparision_stroke vs. epilepsy	hsa-miR-550b-2-5p	https://mirbase.org/hairpin/MI0016686	0	NaN	NaN	NaN		NaN			Comparision_stroke vs. stroke-epilepsy	hsa-miR-550b-2-5p	https://mirbase.org/hairpin/MI0016686	0	NaN	NaN	NaN		NaN
Comparision_stroke-epilepsy vs. epilepsy	hsa-miR-4296	https://mirbase.org/hairpin/MI0015823	0	NaN	NaN	NaN		NaN			Comparision_stroke vs. epilepsy	hsa-miR-4296	https://mirbase.org/hairpin/MI0015823	0	NaN	NaN	NaN		NaN			Comparision_stroke vs. stroke-epilepsy	hsa-miR-4296	https://mirbase.org/hairpin/MI0015823	0	NaN	NaN	NaN		NaN
Comparision_stroke-epilepsy vs. epilepsy	hsa-miR-4477b	https://mirbase.org/hairpin/MI0016830	0	NaN	NaN	NaN		NaN			Comparision_stroke vs. epilepsy	hsa-miR-4477b	https://mirbase.org/hairpin/MI0016830	0	NaN	NaN	NaN		NaN			Comparision_stroke vs. stroke-epilepsy	hsa-miR-4477b	https://mirbase.org/hairpin/MI0016830	0	NaN	NaN	NaN		NaN
Comparision_stroke-epilepsy vs. epilepsy	hsa-miR-6509-5p	https://mirbase.org/hairpin/MI0022221	0	NaN	NaN	NaN		NaN			Comparision_stroke vs. epilepsy	hsa-miR-6509-5p	https://mirbase.org/hairpin/MI0022221	0	NaN	NaN	NaN		NaN			Comparision_stroke vs. stroke-epilepsy	hsa-miR-6509-5p	https://mirbase.org/hairpin/MI0022221	0	NaN	NaN	NaN		NaN
Comparision_stroke-epilepsy vs. epilepsy	hsa-miR-384	https://mirbase.org/hairpin/MI0001145	0	NaN	NaN	NaN		NaN			Comparision_stroke vs. epilepsy	hsa-miR-384	https://mirbase.org/hairpin/MI0001145	0	NaN	NaN	NaN		NaN			Comparision_stroke vs. stroke-epilepsy	hsa-miR-384	https://mirbase.org/hairpin/MI0001145	0	NaN	NaN	NaN		NaN
Comparision_stroke-epilepsy vs. epilepsy	hsa-miR-4263	https://mirbase.org/hairpin/MI0015876	0	NaN	NaN	NaN		NaN			Comparision_stroke vs. epilepsy	hsa-miR-4263	https://mirbase.org/hairpin/MI0015876	0	NaN	NaN	NaN		NaN			Comparision_stroke vs. stroke-epilepsy	hsa-miR-4263	https://mirbase.org/hairpin/MI0015876	0	NaN	NaN	NaN		NaN
Comparision_stroke-epilepsy vs. epilepsy	hsa-miR-4768-5p	https://mirbase.org/hairpin/MI0017409	0	NaN	NaN	NaN		NaN			Comparision_stroke vs. epilepsy	hsa-miR-4768-5p	https://mirbase.org/hairpin/MI0017409	0	NaN	NaN	NaN		NaN			Comparision_stroke vs. stroke-epilepsy	hsa-miR-4768-5p	https://mirbase.org/hairpin/MI0017409	0	NaN	NaN	NaN		NaN
Comparision_stroke-epilepsy vs. epilepsy	hsa-miR-544a	https://mirbase.org/hairpin/MI0003515	0	NaN	NaN	NaN		NaN			Comparision_stroke vs. epilepsy	hsa-miR-544a	https://mirbase.org/hairpin/MI0003515	0	NaN	NaN	NaN		NaN			Comparision_stroke vs. stroke-epilepsy	hsa-miR-544a	https://mirbase.org/hairpin/MI0003515	0	NaN	NaN	NaN		NaN
Comparision_stroke-epilepsy vs. epilepsy	hsa-miR-6875-3p	https://mirbase.org/hairpin/MI0022722	0	NaN	NaN	NaN		NaN			Comparision_stroke vs. epilepsy	hsa-miR-6875-3p	https://mirbase.org/hairpin/MI0022722	0	NaN	NaN	NaN		NaN			Comparision_stroke vs. stroke-epilepsy	hsa-miR-6875-3p	https://mirbase.org/hairpin/MI0022722	0	NaN	NaN	NaN		NaN
Comparision_stroke-epilepsy vs. epilepsy	hsa-miR-510-3p	https://mirbase.org/hairpin/MI0003197	0	NaN	NaN	NaN		NaN			Comparision_stroke vs. epilepsy	hsa-miR-510-3p	https://mirbase.org/hairpin/MI0003197	0	NaN	NaN	NaN		NaN			Comparision_stroke vs. stroke-epilepsy	hsa-miR-510-3p	https://mirbase.org/hairpin/MI0003197	0	NaN	NaN	NaN		NaN
Comparision_stroke-epilepsy vs. epilepsy	hsa-miR-514b-3p	https://mirbase.org/hairpin/MI0014251	0	NaN	NaN	NaN		NaN			Comparision_stroke vs. epilepsy	hsa-miR-514b-3p	https://mirbase.org/hairpin/MI0014251	0	NaN	NaN	NaN		NaN			Comparision_stroke vs. stroke-epilepsy	hsa-miR-514b-3p	https://mirbase.org/hairpin/MI0014251	0	NaN	NaN	NaN		NaN
Comparision_stroke-epilepsy vs. epilepsy	hsa-miR-514a-3p	https://mirbase.org/hairpin/MI0003198	0	NaN	NaN	NaN		NaN			Comparision_stroke vs. epilepsy	hsa-miR-514a-3p	https://mirbase.org/hairpin/MI0003198	0	NaN	NaN	NaN		NaN			Comparision_stroke vs. stroke-epilepsy	hsa-miR-514a-3p	https://mirbase.org/hairpin/MI0003198	0	NaN	NaN	NaN		NaN
Comparision_stroke-epilepsy vs. epilepsy	hsa-miR-4774-3p	https://mirbase.org/hairpin/MI0017417	0	NaN	NaN	NaN		NaN			Comparision_stroke vs. epilepsy	hsa-miR-4774-3p	https://mirbase.org/hairpin/MI0017417	0	NaN	NaN	NaN		NaN			Comparision_stroke vs. stroke-epilepsy	hsa-miR-4774-3p	https://mirbase.org/hairpin/MI0017417	0	NaN	NaN	NaN		NaN
Comparision_stroke-epilepsy vs. epilepsy	hsa-miR-3152-5p	https://mirbase.org/hairpin/MI0014179	0	NaN	NaN	NaN		NaN			Comparision_stroke vs. epilepsy	hsa-miR-3152-5p	https://mirbase.org/hairpin/MI0014179	0	NaN	NaN	NaN		NaN			Comparision_stroke vs. stroke-epilepsy	hsa-miR-3152-5p	https://mirbase.org/hairpin/MI0014179	0	NaN	NaN	NaN		NaN
Comparision_stroke-epilepsy vs. epilepsy	hsa-miR-4529-3p	https://mirbase.org/hairpin/MI0016896	0	NaN	NaN	NaN		NaN			Comparision_stroke vs. epilepsy	hsa-miR-4529-3p	https://mirbase.org/hairpin/MI0016896	0	NaN	NaN	NaN		NaN			Comparision_stroke vs. stroke-epilepsy	hsa-miR-4529-3p	https://mirbase.org/hairpin/MI0016896	0	NaN	NaN	NaN		NaN
Comparision_stroke-epilepsy vs. epilepsy	hsa-miR-450a-1-3p	https://mirbase.org/hairpin/MI0001652	0	NaN	NaN	NaN		NaN			Comparision_stroke vs. epilepsy	hsa-miR-450a-1-3p	https://mirbase.org/hairpin/MI0001652	0	NaN	NaN	NaN		NaN			Comparision_stroke vs. stroke-epilepsy	hsa-miR-450a-1-3p	https://mirbase.org/hairpin/MI0001652	0	NaN	NaN	NaN		NaN
Comparision_stroke-epilepsy vs. epilepsy	hsa-miR-450a-2-3p	https://mirbase.org/hairpin/MI0003187	0	NaN	NaN	NaN		NaN			Comparision_stroke vs. epilepsy	hsa-miR-450a-2-3p	https://mirbase.org/hairpin/MI0003187	0	NaN	NaN	NaN		NaN			Comparision_stroke vs. stroke-epilepsy	hsa-miR-450a-2-3p	https://mirbase.org/hairpin/MI0003187	0	NaN	NaN	NaN		NaN
Comparision_stroke-epilepsy vs. epilepsy	hsa-miR-3674	https://mirbase.org/hairpin/MI0016075	0	NaN	NaN	NaN		NaN			Comparision_stroke vs. epilepsy	hsa-miR-3674	https://mirbase.org/hairpin/MI0016075	0	NaN	NaN	NaN		NaN			Comparision_stroke vs. stroke-epilepsy	hsa-miR-3674	https://mirbase.org/hairpin/MI0016075	0	NaN	NaN	NaN		NaN
Comparision_stroke-epilepsy vs. epilepsy	hsa-miR-4646-3p	https://mirbase.org/hairpin/MI0017273	0	NaN	NaN	NaN		NaN			Comparision_stroke vs. epilepsy	hsa-miR-4646-3p	https://mirbase.org/hairpin/MI0017273	0	NaN	NaN	NaN		NaN			Comparision_stroke vs. stroke-epilepsy	hsa-miR-4646-3p	https://mirbase.org/hairpin/MI0017273	0	NaN	NaN	NaN		NaN
Comparision_stroke-epilepsy vs. epilepsy	hsa-miR-2355-3p	https://mirbase.org/hairpin/MI0015873	0	NaN	NaN	NaN		NaN			Comparision_stroke vs. epilepsy	hsa-miR-2355-3p	https://mirbase.org/hairpin/MI0015873	0	NaN	NaN	NaN		NaN			Comparision_stroke vs. stroke-epilepsy	hsa-miR-2355-3p	https://mirbase.org/hairpin/MI0015873	0	NaN	NaN	NaN		NaN
Comparision_stroke-epilepsy vs. epilepsy	hsa-miR-6739-3p	https://mirbase.org/hairpin/MI0022584	0	NaN	NaN	NaN		NaN			Comparision_stroke vs. epilepsy	hsa-miR-6739-3p	https://mirbase.org/hairpin/MI0022584	0	NaN	NaN	NaN		NaN			Comparision_stroke vs. stroke-epilepsy	hsa-miR-6739-3p	https://mirbase.org/hairpin/MI0022584	0	NaN	NaN	NaN		NaN
Comparision_stroke-epilepsy vs. epilepsy	hsa-miR-4446-5p	https://mirbase.org/hairpin/MI0016789	0	NaN	NaN	NaN		NaN			Comparision_stroke vs. epilepsy	hsa-miR-4446-5p	https://mirbase.org/hairpin/MI0016789	0	NaN	NaN	NaN		NaN			Comparision_stroke vs. stroke-epilepsy	hsa-miR-4446-5p	https://mirbase.org/hairpin/MI0016789	0	NaN	NaN	NaN		NaN
Comparision_stroke-epilepsy vs. epilepsy	hsa-miR-2113	https://mirbase.org/hairpin/MI0003939	0	NaN	NaN	NaN		NaN			Comparision_stroke vs. epilepsy	hsa-miR-2113	https://mirbase.org/hairpin/MI0003939	0	NaN	NaN	NaN		NaN			Comparision_stroke vs. stroke-epilepsy	hsa-miR-2113	https://mirbase.org/hairpin/MI0003939	0	NaN	NaN	NaN		NaN
Comparision_stroke-epilepsy vs. epilepsy	hsa-miR-548d-3p	https://mirbase.org/hairpin/MI0003668	0	NaN	NaN	NaN		NaN			Comparision_stroke vs. epilepsy	hsa-miR-548d-3p	https://mirbase.org/hairpin/MI0003668	0	NaN	NaN	NaN		NaN			Comparision_stroke vs. stroke-epilepsy	hsa-miR-548d-3p	https://mirbase.org/hairpin/MI0003668	0	NaN	NaN	NaN		NaN
Comparision_stroke-epilepsy vs. epilepsy	hsa-miR-548bb-3p	https://mirbase.org/hairpin/MI0029321	0	NaN	NaN	NaN		NaN			Comparision_stroke vs. epilepsy	hsa-miR-548bb-3p	https://mirbase.org/hairpin/MI0029321	0	NaN	NaN	NaN		NaN			Comparision_stroke vs. stroke-epilepsy	hsa-miR-548bb-3p	https://mirbase.org/hairpin/MI0029321	0	NaN	NaN	NaN		NaN
Comparision_stroke-epilepsy vs. epilepsy	hsa-miR-548h-3p	https://mirbase.org/hairpin/MI0006414	0	NaN	NaN	NaN		NaN			Comparision_stroke vs. epilepsy	hsa-miR-548h-3p	https://mirbase.org/hairpin/MI0006414	0	NaN	NaN	NaN		NaN			Comparision_stroke vs. stroke-epilepsy	hsa-miR-548h-3p	https://mirbase.org/hairpin/MI0006414	0	NaN	NaN	NaN		NaN
Comparision_stroke-epilepsy vs. epilepsy	hsa-miR-548ac	https://mirbase.org/hairpin/MI0016762	0	NaN	NaN	NaN		NaN			Comparision_stroke vs. epilepsy	hsa-miR-548ac	https://mirbase.org/hairpin/MI0016762	0	NaN	NaN	NaN		NaN			Comparision_stroke vs. stroke-epilepsy	hsa-miR-548ac	https://mirbase.org/hairpin/MI0016762	0	NaN	NaN	NaN		NaN
Comparision_stroke-epilepsy vs. epilepsy	hsa-miR-548ae-3p	https://mirbase.org/hairpin/MI0016779	0	NaN	NaN	NaN		NaN			Comparision_stroke vs. epilepsy	hsa-miR-548ae-3p	https://mirbase.org/hairpin/MI0016779	0	NaN	NaN	NaN		NaN			Comparision_stroke vs. stroke-epilepsy	hsa-miR-548ae-3p	https://mirbase.org/hairpin/MI0016779	0	NaN	NaN	NaN		NaN
Comparision_stroke-epilepsy vs. epilepsy	hsa-miR-548aq-3p	https://mirbase.org/hairpin/MI0019130	0	NaN	NaN	NaN		NaN			Comparision_stroke vs. epilepsy	hsa-miR-548aq-3p	https://mirbase.org/hairpin/MI0019130	0	NaN	NaN	NaN		NaN			Comparision_stroke vs. stroke-epilepsy	hsa-miR-548aq-3p	https://mirbase.org/hairpin/MI0019130	0	NaN	NaN	NaN		NaN
Comparision_stroke-epilepsy vs. epilepsy	hsa-miR-548ah-3p	https://mirbase.org/hairpin/MI0016796	0	NaN	NaN	NaN		NaN			Comparision_stroke vs. epilepsy	hsa-miR-548ah-3p	https://mirbase.org/hairpin/MI0016796	0	NaN	NaN	NaN		NaN			Comparision_stroke vs. stroke-epilepsy	hsa-miR-548ah-3p	https://mirbase.org/hairpin/MI0016796	0	NaN	NaN	NaN		NaN
Comparision_stroke-epilepsy vs. epilepsy	hsa-miR-548am-3p	https://mirbase.org/hairpin/MI0016904	0	NaN	NaN	NaN		NaN			Comparision_stroke vs. epilepsy	hsa-miR-548am-3p	https://mirbase.org/hairpin/MI0016904	0	NaN	NaN	NaN		NaN			Comparision_stroke vs. stroke-epilepsy	hsa-miR-548am-3p	https://mirbase.org/hairpin/MI0016904	0	NaN	NaN	NaN		NaN
Comparision_stroke-epilepsy vs. epilepsy	hsa-miR-548j-3p	https://mirbase.org/hairpin/MI0006345	0	NaN	NaN	NaN		NaN			Comparision_stroke vs. epilepsy	hsa-miR-548j-3p	https://mirbase.org/hairpin/MI0006345	0	NaN	NaN	NaN		NaN			Comparision_stroke vs. stroke-epilepsy	hsa-miR-548j-3p	https://mirbase.org/hairpin/MI0006345	0	NaN	NaN	NaN		NaN
Comparision_stroke-epilepsy vs. epilepsy	hsa-miR-548c-3p	https://mirbase.org/hairpin/MI0003630	0	NaN	NaN	NaN		NaN			Comparision_stroke vs. epilepsy	hsa-miR-548c-3p	https://mirbase.org/hairpin/MI0003630	0	NaN	NaN	NaN		NaN			Comparision_stroke vs. stroke-epilepsy	hsa-miR-548c-3p	https://mirbase.org/hairpin/MI0003630	0	NaN	NaN	NaN		NaN
Comparision_stroke-epilepsy vs. epilepsy	hsa-miR-548at-3p	https://mirbase.org/hairpin/MI0019137	0	NaN	NaN	NaN		NaN			Comparision_stroke vs. epilepsy	hsa-miR-548at-3p	https://mirbase.org/hairpin/MI0019137	0	NaN	NaN	NaN		NaN			Comparision_stroke vs. stroke-epilepsy	hsa-miR-548at-3p	https://mirbase.org/hairpin/MI0019137	0	NaN	NaN	NaN		NaN
Comparision_stroke-epilepsy vs. epilepsy	hsa-miR-548ay-3p	https://mirbase.org/hairpin/MI0022210	0	NaN	NaN	NaN		NaN			Comparision_stroke vs. epilepsy	hsa-miR-548ay-3p	https://mirbase.org/hairpin/MI0022210	0	NaN	NaN	NaN		NaN			Comparision_stroke vs. stroke-epilepsy	hsa-miR-548ay-3p	https://mirbase.org/hairpin/MI0022210	0	NaN	NaN	NaN		NaN
Comparision_stroke-epilepsy vs. epilepsy	hsa-miR-424-3p	https://mirbase.org/hairpin/MI0001446	0	NaN	NaN	NaN		NaN			Comparision_stroke vs. epilepsy	hsa-miR-424-3p	https://mirbase.org/hairpin/MI0001446	0	NaN	NaN	NaN		NaN			Comparision_stroke vs. stroke-epilepsy	hsa-miR-424-3p	https://mirbase.org/hairpin/MI0001446	0	NaN	NaN	NaN		NaN
Comparision_stroke-epilepsy vs. epilepsy	hsa-miR-548a-3p	https://mirbase.org/hairpin/MI0003593	0	NaN	NaN	NaN		NaN			Comparision_stroke vs. epilepsy	hsa-miR-548a-3p	https://mirbase.org/hairpin/MI0003593	0	NaN	NaN	NaN		NaN			Comparision_stroke vs. stroke-epilepsy	hsa-miR-548a-3p	https://mirbase.org/hairpin/MI0003593	0	NaN	NaN	NaN		NaN
Comparision_stroke-epilepsy vs. epilepsy	hsa-miR-548e-5p	https://mirbase.org/hairpin/MI0006344	0	NaN	NaN	NaN		NaN			Comparision_stroke vs. epilepsy	hsa-miR-548e-5p	https://mirbase.org/hairpin/MI0006344	0	NaN	NaN	NaN		NaN			Comparision_stroke vs. stroke-epilepsy	hsa-miR-548e-5p	https://mirbase.org/hairpin/MI0006344	0	NaN	NaN	NaN		NaN
Comparision_stroke-epilepsy vs. epilepsy	hsa-miR-548n	https://mirbase.org/hairpin/MI0006399	0	NaN	NaN	NaN		NaN			Comparision_stroke vs. epilepsy	hsa-miR-548n	https://mirbase.org/hairpin/MI0006399	0	NaN	NaN	NaN		NaN			Comparision_stroke vs. stroke-epilepsy	hsa-miR-548n	https://mirbase.org/hairpin/MI0006399	0	NaN	NaN	NaN		NaN
Comparision_stroke-epilepsy vs. epilepsy	hsa-miR-548t-5p	https://mirbase.org/hairpin/MI0014164	0	NaN	NaN	NaN		NaN			Comparision_stroke vs. epilepsy	hsa-miR-548t-5p	https://mirbase.org/hairpin/MI0014164	0	NaN	NaN	NaN		NaN			Comparision_stroke vs. stroke-epilepsy	hsa-miR-548t-5p	https://mirbase.org/hairpin/MI0014164	0	NaN	NaN	NaN		NaN
Comparision_stroke-epilepsy vs. epilepsy	hsa-miR-548az-5p	https://mirbase.org/hairpin/MI0022212	0	NaN	NaN	NaN		NaN			Comparision_stroke vs. epilepsy	hsa-miR-548az-5p	https://mirbase.org/hairpin/MI0022212	0	NaN	NaN	NaN		NaN			Comparision_stroke vs. stroke-epilepsy	hsa-miR-548az-5p	https://mirbase.org/hairpin/MI0022212	0	NaN	NaN	NaN		NaN
Comparision_stroke-epilepsy vs. epilepsy	hsa-miR-497-3p	https://mirbase.org/hairpin/MI0003138	0	NaN	NaN	NaN		NaN			Comparision_stroke vs. epilepsy	hsa-miR-497-3p	https://mirbase.org/hairpin/MI0003138	0	NaN	NaN	NaN		NaN			Comparision_stroke vs. stroke-epilepsy	hsa-miR-497-3p	https://mirbase.org/hairpin/MI0003138	0	NaN	NaN	NaN		NaN
Comparision_stroke-epilepsy vs. epilepsy	hsa-miR-6771-3p	https://mirbase.org/hairpin/MI0022616	0	NaN	NaN	NaN		NaN			Comparision_stroke vs. epilepsy	hsa-miR-6771-3p	https://mirbase.org/hairpin/MI0022616	0	NaN	NaN	NaN		NaN			Comparision_stroke vs. stroke-epilepsy	hsa-miR-6771-3p	https://mirbase.org/hairpin/MI0022616	0	NaN	NaN	NaN		NaN
Comparision_stroke-epilepsy vs. epilepsy	hsa-miR-583	https://mirbase.org/hairpin/MI0003590	0	NaN	NaN	NaN		NaN			Comparision_stroke vs. epilepsy	hsa-miR-583	https://mirbase.org/hairpin/MI0003590	0	NaN	NaN	NaN		NaN			Comparision_stroke vs. stroke-epilepsy	hsa-miR-583	https://mirbase.org/hairpin/MI0003590	0	NaN	NaN	NaN		NaN
Comparision_stroke-epilepsy vs. epilepsy	hsa-miR-518b	https://mirbase.org/hairpin/MI0003156	0	NaN	NaN	NaN		NaN			Comparision_stroke vs. epilepsy	hsa-miR-518b	https://mirbase.org/hairpin/MI0003156	0	NaN	NaN	NaN		NaN			Comparision_stroke vs. stroke-epilepsy	hsa-miR-518b	https://mirbase.org/hairpin/MI0003156	0	NaN	NaN	NaN		NaN
Comparision_stroke-epilepsy vs. epilepsy	hsa-miR-518d-3p	https://mirbase.org/hairpin/MI0003171	0	NaN	NaN	NaN		NaN			Comparision_stroke vs. epilepsy	hsa-miR-518d-3p	https://mirbase.org/hairpin/MI0003171	0	NaN	NaN	NaN		NaN			Comparision_stroke vs. stroke-epilepsy	hsa-miR-518d-3p	https://mirbase.org/hairpin/MI0003171	0	NaN	NaN	NaN		NaN
Comparision_stroke-epilepsy vs. epilepsy	hsa-miR-518c-3p	https://mirbase.org/hairpin/MI0003159	0	NaN	NaN	NaN		NaN			Comparision_stroke vs. epilepsy	hsa-miR-518c-3p	https://mirbase.org/hairpin/MI0003159	0	NaN	NaN	NaN		NaN			Comparision_stroke vs. stroke-epilepsy	hsa-miR-518c-3p	https://mirbase.org/hairpin/MI0003159	0	NaN	NaN	NaN		NaN
Comparision_stroke-epilepsy vs. epilepsy	hsa-miR-6768-3p	https://mirbase.org/hairpin/MI0022613	0	NaN	NaN	NaN		NaN			Comparision_stroke vs. epilepsy	hsa-miR-6768-3p	https://mirbase.org/hairpin/MI0022613	0	NaN	NaN	NaN		NaN			Comparision_stroke vs. stroke-epilepsy	hsa-miR-6768-3p	https://mirbase.org/hairpin/MI0022613	0	NaN	NaN	NaN		NaN
Comparision_stroke-epilepsy vs. epilepsy	hsa-miR-548m	https://mirbase.org/hairpin/MI0006400	0	NaN	NaN	NaN		NaN			Comparision_stroke vs. epilepsy	hsa-miR-548m	https://mirbase.org/hairpin/MI0006400	0	NaN	NaN	NaN		NaN			Comparision_stroke vs. stroke-epilepsy	hsa-miR-548m	https://mirbase.org/hairpin/MI0006400	0	NaN	NaN	NaN		NaN
Comparision_stroke-epilepsy vs. epilepsy	hsa-miR-6507-3p	https://mirbase.org/hairpin/MI0022219	0	NaN	NaN	NaN		NaN			Comparision_stroke vs. epilepsy	hsa-miR-6507-3p	https://mirbase.org/hairpin/MI0022219	0	NaN	NaN	NaN		NaN			Comparision_stroke vs. stroke-epilepsy	hsa-miR-6507-3p	https://mirbase.org/hairpin/MI0022219	0	NaN	NaN	NaN		NaN
Comparision_stroke-epilepsy vs. epilepsy	hsa-miR-3609	https://mirbase.org/hairpin/MI0015999	0	NaN	NaN	NaN		NaN			Comparision_stroke vs. epilepsy	hsa-miR-3609	https://mirbase.org/hairpin/MI0015999	0	NaN	NaN	NaN		NaN			Comparision_stroke vs. stroke-epilepsy	hsa-miR-3609	https://mirbase.org/hairpin/MI0015999	0	NaN	NaN	NaN		NaN
Comparision_stroke-epilepsy vs. epilepsy	hsa-miR-519d-3p	https://mirbase.org/hairpin/MI0003162	0	NaN	NaN	NaN		NaN			Comparision_stroke vs. epilepsy	hsa-miR-519d-3p	https://mirbase.org/hairpin/MI0003162	0	NaN	NaN	NaN		NaN			Comparision_stroke vs. stroke-epilepsy	hsa-miR-519d-3p	https://mirbase.org/hairpin/MI0003162	0	NaN	NaN	NaN		NaN
Comparision_stroke-epilepsy vs. epilepsy	hsa-miR-561-3p	https://mirbase.org/hairpin/MI0003567	0	NaN	NaN	NaN		NaN			Comparision_stroke vs. epilepsy	hsa-miR-561-3p	https://mirbase.org/hairpin/MI0003567	0	NaN	NaN	NaN		NaN			Comparision_stroke vs. stroke-epilepsy	hsa-miR-561-3p	https://mirbase.org/hairpin/MI0003567	0	NaN	NaN	NaN		NaN
Comparision_stroke-epilepsy vs. epilepsy	hsa-miR-5692a	https://mirbase.org/hairpin/MI0019297	0	NaN	NaN	NaN		NaN			Comparision_stroke vs. epilepsy	hsa-miR-5692a	https://mirbase.org/hairpin/MI0019297	0	NaN	NaN	NaN		NaN			Comparision_stroke vs. stroke-epilepsy	hsa-miR-5692a	https://mirbase.org/hairpin/MI0019297	0	NaN	NaN	NaN		NaN
Comparision_stroke-epilepsy vs. epilepsy	hsa-miR-1252-3p	https://mirbase.org/hairpin/MI0006434	0	NaN	NaN	NaN		NaN			Comparision_stroke vs. epilepsy	hsa-miR-1252-3p	https://mirbase.org/hairpin/MI0006434	0	NaN	NaN	NaN		NaN			Comparision_stroke vs. stroke-epilepsy	hsa-miR-1252-3p	https://mirbase.org/hairpin/MI0006434	0	NaN	NaN	NaN		NaN
Comparision_stroke-epilepsy vs. epilepsy	hsa-miR-4694-3p	https://mirbase.org/hairpin/MI0017327	0	NaN	NaN	NaN		NaN			Comparision_stroke vs. epilepsy	hsa-miR-4694-3p	https://mirbase.org/hairpin/MI0017327	0	NaN	NaN	NaN		NaN			Comparision_stroke vs. stroke-epilepsy	hsa-miR-4694-3p	https://mirbase.org/hairpin/MI0017327	0	NaN	NaN	NaN		NaN
Comparision_stroke-epilepsy vs. epilepsy	hsa-miR-10a-3p	https://mirbase.org/hairpin/MI0000266	0	NaN	NaN	NaN		NaN			Comparision_stroke vs. epilepsy	hsa-miR-10a-3p	https://mirbase.org/hairpin/MI0000266	0	NaN	NaN	NaN		NaN			Comparision_stroke vs. stroke-epilepsy	hsa-miR-10a-3p	https://mirbase.org/hairpin/MI0000266	0	NaN	NaN	NaN		NaN
Comparision_stroke-epilepsy vs. epilepsy	hsa-miR-7-1-3p	https://mirbase.org/hairpin/MI0000263	0	NaN	NaN	NaN		NaN			Comparision_stroke vs. epilepsy	hsa-miR-7-1-3p	https://mirbase.org/hairpin/MI0000263	0	NaN	NaN	NaN		NaN			Comparision_stroke vs. stroke-epilepsy	hsa-miR-7-1-3p	https://mirbase.org/hairpin/MI0000263	0	NaN	NaN	NaN		NaN
Comparision_stroke-epilepsy vs. epilepsy	hsa-miR-7-2-3p	https://mirbase.org/hairpin/MI0000264	0	NaN	NaN	NaN		NaN			Comparision_stroke vs. epilepsy	hsa-miR-7-2-3p	https://mirbase.org/hairpin/MI0000264	0	NaN	NaN	NaN		NaN			Comparision_stroke vs. stroke-epilepsy	hsa-miR-7-2-3p	https://mirbase.org/hairpin/MI0000264	0	NaN	NaN	NaN		NaN
Comparision_stroke-epilepsy vs. epilepsy	hsa-miR-196a-1-3p	https://mirbase.org/hairpin/MI0000238	0	NaN	NaN	NaN		NaN			Comparision_stroke vs. epilepsy	hsa-miR-196a-1-3p	https://mirbase.org/hairpin/MI0000238	0	NaN	NaN	NaN		NaN			Comparision_stroke vs. stroke-epilepsy	hsa-miR-196a-1-3p	https://mirbase.org/hairpin/MI0000238	0	NaN	NaN	NaN		NaN
Comparision_stroke-epilepsy vs. epilepsy	hsa-miR-6776-3p	https://mirbase.org/hairpin/MI0022621	0	NaN	NaN	NaN		NaN			Comparision_stroke vs. epilepsy	hsa-miR-6776-3p	https://mirbase.org/hairpin/MI0022621	0	NaN	NaN	NaN		NaN			Comparision_stroke vs. stroke-epilepsy	hsa-miR-6776-3p	https://mirbase.org/hairpin/MI0022621	0	NaN	NaN	NaN		NaN
Comparision_stroke-epilepsy vs. epilepsy	hsa-miR-652-5p	https://mirbase.org/hairpin/MI0003667	0	NaN	NaN	NaN		NaN			Comparision_stroke vs. epilepsy	hsa-miR-652-5p	https://mirbase.org/hairpin/MI0003667	0	NaN	NaN	NaN		NaN			Comparision_stroke vs. stroke-epilepsy	hsa-miR-652-5p	https://mirbase.org/hairpin/MI0003667	0	NaN	NaN	NaN		NaN
Comparision_stroke-epilepsy vs. epilepsy	hsa-miR-3150a-5p	https://mirbase.org/hairpin/MI0014177	0	NaN	NaN	NaN		NaN			Comparision_stroke vs. epilepsy	hsa-miR-3150a-5p	https://mirbase.org/hairpin/MI0014177	0	NaN	NaN	NaN		NaN			Comparision_stroke vs. stroke-epilepsy	hsa-miR-3150a-5p	https://mirbase.org/hairpin/MI0014177	0	NaN	NaN	NaN		NaN
Comparision_stroke-epilepsy vs. epilepsy	hsa-miR-3150b-5p	https://mirbase.org/hairpin/MI0016426	0	NaN	NaN	NaN		NaN			Comparision_stroke vs. epilepsy	hsa-miR-3150b-5p	https://mirbase.org/hairpin/MI0016426	0	NaN	NaN	NaN		NaN			Comparision_stroke vs. stroke-epilepsy	hsa-miR-3150b-5p	https://mirbase.org/hairpin/MI0016426	0	NaN	NaN	NaN		NaN
Comparision_stroke-epilepsy vs. epilepsy	hsa-miR-490-3p	https://mirbase.org/hairpin/MI0003125	0	NaN	NaN	NaN		NaN			Comparision_stroke vs. epilepsy	hsa-miR-490-3p	https://mirbase.org/hairpin/MI0003125	0	NaN	NaN	NaN		NaN			Comparision_stroke vs. stroke-epilepsy	hsa-miR-490-3p	https://mirbase.org/hairpin/MI0003125	0	NaN	NaN	NaN		NaN
Comparision_stroke-epilepsy vs. epilepsy	hsa-miR-708-3p	https://mirbase.org/hairpin/MI0005543	0	NaN	NaN	NaN		NaN			Comparision_stroke vs. epilepsy	hsa-miR-708-3p	https://mirbase.org/hairpin/MI0005543	0	NaN	NaN	NaN		NaN			Comparision_stroke vs. stroke-epilepsy	hsa-miR-708-3p	https://mirbase.org/hairpin/MI0005543	0	NaN	NaN	NaN		NaN
Comparision_stroke-epilepsy vs. epilepsy	hsa-miR-548b-3p	https://mirbase.org/hairpin/MI0003596	0	NaN	NaN	NaN		NaN			Comparision_stroke vs. epilepsy	hsa-miR-548b-3p	https://mirbase.org/hairpin/MI0003596	0	NaN	NaN	NaN		NaN			Comparision_stroke vs. stroke-epilepsy	hsa-miR-548b-3p	https://mirbase.org/hairpin/MI0003596	0	NaN	NaN	NaN		NaN
Comparision_stroke-epilepsy vs. epilepsy	hsa-miR-7109-3p	https://mirbase.org/hairpin/MI0022960	0	NaN	NaN	NaN		NaN			Comparision_stroke vs. epilepsy	hsa-miR-7109-3p	https://mirbase.org/hairpin/MI0022960	0	NaN	NaN	NaN		NaN			Comparision_stroke vs. stroke-epilepsy	hsa-miR-7109-3p	https://mirbase.org/hairpin/MI0022960	0	NaN	NaN	NaN		NaN
Comparision_stroke-epilepsy vs. epilepsy	hsa-miR-100-3p	https://mirbase.org/hairpin/MI0000102	0	NaN	NaN	NaN		NaN			Comparision_stroke vs. epilepsy	hsa-miR-100-3p	https://mirbase.org/hairpin/MI0000102	0	NaN	NaN	NaN		NaN			Comparision_stroke vs. stroke-epilepsy	hsa-miR-100-3p	https://mirbase.org/hairpin/MI0000102	0	NaN	NaN	NaN		NaN
Comparision_stroke-epilepsy vs. epilepsy	hsa-miR-4428	https://mirbase.org/hairpin/MI0016767	0	NaN	NaN	NaN		NaN			Comparision_stroke vs. epilepsy	hsa-miR-4428	https://mirbase.org/hairpin/MI0016767	0	NaN	NaN	NaN		NaN			Comparision_stroke vs. stroke-epilepsy	hsa-miR-4428	https://mirbase.org/hairpin/MI0016767	0	NaN	NaN	NaN		NaN
Comparision_stroke-epilepsy vs. epilepsy	hsa-miR-12118	https://mirbase.org/hairpin/MI0039720	0	NaN	NaN	NaN		NaN			Comparision_stroke vs. epilepsy	hsa-miR-12118	https://mirbase.org/hairpin/MI0039720	0	NaN	NaN	NaN		NaN			Comparision_stroke vs. stroke-epilepsy	hsa-miR-12118	https://mirbase.org/hairpin/MI0039720	0	NaN	NaN	NaN		NaN
Comparision_stroke-epilepsy vs. epilepsy	hsa-miR-4753-5p	https://mirbase.org/hairpin/MI0017392	0	NaN	NaN	NaN		NaN			Comparision_stroke vs. epilepsy	hsa-miR-4753-5p	https://mirbase.org/hairpin/MI0017392	0	NaN	NaN	NaN		NaN			Comparision_stroke vs. stroke-epilepsy	hsa-miR-4753-5p	https://mirbase.org/hairpin/MI0017392	0	NaN	NaN	NaN		NaN
Comparision_stroke-epilepsy vs. epilepsy	hsa-miR-4475	https://mirbase.org/hairpin/MI0016827	0	NaN	NaN	NaN		NaN			Comparision_stroke vs. epilepsy	hsa-miR-4475	https://mirbase.org/hairpin/MI0016827	0	NaN	NaN	NaN		NaN			Comparision_stroke vs. stroke-epilepsy	hsa-miR-4475	https://mirbase.org/hairpin/MI0016827	0	NaN	NaN	NaN		NaN
Comparision_stroke-epilepsy vs. epilepsy	hsa-miR-1264	https://mirbase.org/hairpin/MI0003758	0	NaN	NaN	NaN		NaN			Comparision_stroke vs. epilepsy	hsa-miR-1264	https://mirbase.org/hairpin/MI0003758	0	NaN	NaN	NaN		NaN			Comparision_stroke vs. stroke-epilepsy	hsa-miR-1264	https://mirbase.org/hairpin/MI0003758	0	NaN	NaN	NaN		NaN
Comparision_stroke-epilepsy vs. epilepsy	hsa-miR-34b-3p	https://mirbase.org/hairpin/MI0000742	0	NaN	NaN	NaN		NaN			Comparision_stroke vs. epilepsy	hsa-miR-34b-3p	https://mirbase.org/hairpin/MI0000742	0	NaN	NaN	NaN		NaN			Comparision_stroke vs. stroke-epilepsy	hsa-miR-34b-3p	https://mirbase.org/hairpin/MI0000742	0	NaN	NaN	NaN		NaN
Comparision_stroke-epilepsy vs. epilepsy	hsa-miR-34a-3p	https://mirbase.org/hairpin/MI0000268	0	NaN	NaN	NaN		NaN			Comparision_stroke vs. epilepsy	hsa-miR-34a-3p	https://mirbase.org/hairpin/MI0000268	0	NaN	NaN	NaN		NaN			Comparision_stroke vs. stroke-epilepsy	hsa-miR-34a-3p	https://mirbase.org/hairpin/MI0000268	0	NaN	NaN	NaN		NaN
Comparision_stroke-epilepsy vs. epilepsy	hsa-miR-5197-5p	https://mirbase.org/hairpin/MI0018176	0	NaN	NaN	NaN		NaN			Comparision_stroke vs. epilepsy	hsa-miR-5197-5p	https://mirbase.org/hairpin/MI0018176	0	NaN	NaN	NaN		NaN			Comparision_stroke vs. stroke-epilepsy	hsa-miR-5197-5p	https://mirbase.org/hairpin/MI0018176	0	NaN	NaN	NaN		NaN
Comparision_stroke-epilepsy vs. epilepsy	hsa-miR-8066	https://mirbase.org/hairpin/MI0025902	0	NaN	NaN	NaN		NaN			Comparision_stroke vs. epilepsy	hsa-miR-8066	https://mirbase.org/hairpin/MI0025902	0	NaN	NaN	NaN		NaN			Comparision_stroke vs. stroke-epilepsy	hsa-miR-8066	https://mirbase.org/hairpin/MI0025902	0	NaN	NaN	NaN		NaN
Comparision_stroke-epilepsy vs. epilepsy	hsa-miR-33a-3p	https://mirbase.org/hairpin/MI0000091	0	NaN	NaN	NaN		NaN			Comparision_stroke vs. epilepsy	hsa-miR-33a-3p	https://mirbase.org/hairpin/MI0000091	0	NaN	NaN	NaN		NaN			Comparision_stroke vs. stroke-epilepsy	hsa-miR-33a-3p	https://mirbase.org/hairpin/MI0000091	0	NaN	NaN	NaN		NaN
Comparision_stroke-epilepsy vs. epilepsy	hsa-miR-5571-5p	https://mirbase.org/hairpin/MI0019115	0	NaN	NaN	NaN		NaN			Comparision_stroke vs. epilepsy	hsa-miR-5571-5p	https://mirbase.org/hairpin/MI0019115	0	NaN	NaN	NaN		NaN			Comparision_stroke vs. stroke-epilepsy	hsa-miR-5571-5p	https://mirbase.org/hairpin/MI0019115	0	NaN	NaN	NaN		NaN
Comparision_stroke-epilepsy vs. epilepsy	hsa-miR-32-3p	https://mirbase.org/hairpin/MI0000090	0	NaN	NaN	NaN		NaN			Comparision_stroke vs. epilepsy	hsa-miR-32-3p	https://mirbase.org/hairpin/MI0000090	0	NaN	NaN	NaN		NaN			Comparision_stroke vs. stroke-epilepsy	hsa-miR-32-3p	https://mirbase.org/hairpin/MI0000090	0	NaN	NaN	NaN		NaN
Comparision_stroke-epilepsy vs. epilepsy	hsa-miR-624-3p	https://mirbase.org/hairpin/MI0003638	0	NaN	NaN	NaN		NaN			Comparision_stroke vs. epilepsy	hsa-miR-624-3p	https://mirbase.org/hairpin/MI0003638	0	NaN	NaN	NaN		NaN			Comparision_stroke vs. stroke-epilepsy	hsa-miR-624-3p	https://mirbase.org/hairpin/MI0003638	0	NaN	NaN	NaN		NaN
Comparision_stroke-epilepsy vs. epilepsy	hsa-miR-4731-3p	https://mirbase.org/hairpin/MI0017368	0	NaN	NaN	NaN		NaN			Comparision_stroke vs. epilepsy	hsa-miR-4731-3p	https://mirbase.org/hairpin/MI0017368	0	NaN	NaN	NaN		NaN			Comparision_stroke vs. stroke-epilepsy	hsa-miR-4731-3p	https://mirbase.org/hairpin/MI0017368	0	NaN	NaN	NaN		NaN
Comparision_stroke-epilepsy vs. epilepsy	hsa-miR-8485	https://mirbase.org/hairpin/MI0027288	0	NaN	NaN	NaN		NaN			Comparision_stroke vs. epilepsy	hsa-miR-8485	https://mirbase.org/hairpin/MI0027288	0	NaN	NaN	NaN		NaN			Comparision_stroke vs. stroke-epilepsy	hsa-miR-8485	https://mirbase.org/hairpin/MI0027288	0	NaN	NaN	NaN		NaN
Comparision_stroke-epilepsy vs. epilepsy	hsa-miR-603	https://mirbase.org/hairpin/MI0003616	0	NaN	NaN	NaN		NaN			Comparision_stroke vs. epilepsy	hsa-miR-603	https://mirbase.org/hairpin/MI0003616	0	NaN	NaN	NaN		NaN			Comparision_stroke vs. stroke-epilepsy	hsa-miR-603	https://mirbase.org/hairpin/MI0003616	0	NaN	NaN	NaN		NaN
Comparision_stroke-epilepsy vs. epilepsy	hsa-miR-6768-5p	https://mirbase.org/hairpin/MI0022613	0	NaN	NaN	NaN		NaN			Comparision_stroke vs. epilepsy	hsa-miR-6768-5p	https://mirbase.org/hairpin/MI0022613	0	NaN	NaN	NaN		NaN			Comparision_stroke vs. stroke-epilepsy	hsa-miR-6768-5p	https://mirbase.org/hairpin/MI0022613	0	NaN	NaN	NaN		NaN
Comparision_stroke-epilepsy vs. epilepsy	hsa-miR-4789-3p	https://mirbase.org/hairpin/MI0017436	0	NaN	NaN	NaN		NaN			Comparision_stroke vs. epilepsy	hsa-miR-4789-3p	https://mirbase.org/hairpin/MI0017436	0	NaN	NaN	NaN		NaN			Comparision_stroke vs. stroke-epilepsy	hsa-miR-4789-3p	https://mirbase.org/hairpin/MI0017436	0	NaN	NaN	NaN		NaN
Comparision_stroke-epilepsy vs. epilepsy	hsa-miR-3120-3p	https://mirbase.org/hairpin/MI0014136	0	NaN	NaN	NaN		NaN			Comparision_stroke vs. epilepsy	hsa-miR-3120-3p	https://mirbase.org/hairpin/MI0014136	0	NaN	NaN	NaN		NaN			Comparision_stroke vs. stroke-epilepsy	hsa-miR-3120-3p	https://mirbase.org/hairpin/MI0014136	0	NaN	NaN	NaN		NaN
Comparision_stroke-epilepsy vs. epilepsy	hsa-miR-4700-3p	https://mirbase.org/hairpin/MI0017333	0	NaN	NaN	NaN		NaN			Comparision_stroke vs. epilepsy	hsa-miR-4700-3p	https://mirbase.org/hairpin/MI0017333	0	NaN	NaN	NaN		NaN			Comparision_stroke vs. stroke-epilepsy	hsa-miR-4700-3p	https://mirbase.org/hairpin/MI0017333	0	NaN	NaN	NaN		NaN
Comparision_stroke-epilepsy vs. epilepsy	hsa-miR-4438	https://mirbase.org/hairpin/MI0016781	0	NaN	NaN	NaN		NaN			Comparision_stroke vs. epilepsy	hsa-miR-4438	https://mirbase.org/hairpin/MI0016781	0	NaN	NaN	NaN		NaN			Comparision_stroke vs. stroke-epilepsy	hsa-miR-4438	https://mirbase.org/hairpin/MI0016781	0	NaN	NaN	NaN		NaN
Comparision_stroke-epilepsy vs. epilepsy	hsa-miR-5580-3p	https://mirbase.org/hairpin/MI0019135	0	NaN	NaN	NaN		NaN			Comparision_stroke vs. epilepsy	hsa-miR-5580-3p	https://mirbase.org/hairpin/MI0019135	0	NaN	NaN	NaN		NaN			Comparision_stroke vs. stroke-epilepsy	hsa-miR-5580-3p	https://mirbase.org/hairpin/MI0019135	0	NaN	NaN	NaN		NaN
Comparision_stroke-epilepsy vs. epilepsy	hsa-miR-942-3p	https://mirbase.org/hairpin/MI0005767	0	NaN	NaN	NaN		NaN			Comparision_stroke vs. epilepsy	hsa-miR-942-3p	https://mirbase.org/hairpin/MI0005767	0	NaN	NaN	NaN		NaN			Comparision_stroke vs. stroke-epilepsy	hsa-miR-942-3p	https://mirbase.org/hairpin/MI0005767	0	NaN	NaN	NaN		NaN
Comparision_stroke-epilepsy vs. epilepsy	hsa-miR-1911-3p	https://mirbase.org/hairpin/MI0008332	0	NaN	NaN	NaN		NaN			Comparision_stroke vs. epilepsy	hsa-miR-1911-3p	https://mirbase.org/hairpin/MI0008332	0	NaN	NaN	NaN		NaN			Comparision_stroke vs. stroke-epilepsy	hsa-miR-1911-3p	https://mirbase.org/hairpin/MI0008332	0	NaN	NaN	NaN		NaN
Comparision_stroke-epilepsy vs. epilepsy	hsa-miR-6753-5p	https://mirbase.org/hairpin/MI0022598	0	NaN	NaN	NaN		NaN			Comparision_stroke vs. epilepsy	hsa-miR-6753-5p	https://mirbase.org/hairpin/MI0022598	0	NaN	NaN	NaN		NaN			Comparision_stroke vs. stroke-epilepsy	hsa-miR-6753-5p	https://mirbase.org/hairpin/MI0022598	0	NaN	NaN	NaN		NaN
Comparision_stroke-epilepsy vs. epilepsy	hsa-miR-7153-3p	https://mirbase.org/hairpin/MI0023613	0	NaN	NaN	NaN		NaN			Comparision_stroke vs. epilepsy	hsa-miR-7153-3p	https://mirbase.org/hairpin/MI0023613	0	NaN	NaN	NaN		NaN			Comparision_stroke vs. stroke-epilepsy	hsa-miR-7153-3p	https://mirbase.org/hairpin/MI0023613	0	NaN	NaN	NaN		NaN
Comparision_stroke-epilepsy vs. epilepsy	hsa-miR-1295b-5p	https://mirbase.org/hairpin/MI0019146	0	NaN	NaN	NaN		NaN			Comparision_stroke vs. epilepsy	hsa-miR-1295b-5p	https://mirbase.org/hairpin/MI0019146	0	NaN	NaN	NaN		NaN			Comparision_stroke vs. stroke-epilepsy	hsa-miR-1295b-5p	https://mirbase.org/hairpin/MI0019146	0	NaN	NaN	NaN		NaN
Comparision_stroke-epilepsy vs. epilepsy	hsa-miR-4640-3p	https://mirbase.org/hairpin/MI0017267	0	NaN	NaN	NaN		NaN			Comparision_stroke vs. epilepsy	hsa-miR-4640-3p	https://mirbase.org/hairpin/MI0017267	0	NaN	NaN	NaN		NaN			Comparision_stroke vs. stroke-epilepsy	hsa-miR-4640-3p	https://mirbase.org/hairpin/MI0017267	0	NaN	NaN	NaN		NaN
Comparision_stroke-epilepsy vs. epilepsy	hsa-miR-6510-3p	https://mirbase.org/hairpin/MI0022222	0	NaN	NaN	NaN		NaN			Comparision_stroke vs. epilepsy	hsa-miR-6510-3p	https://mirbase.org/hairpin/MI0022222	0	NaN	NaN	NaN		NaN			Comparision_stroke vs. stroke-epilepsy	hsa-miR-6510-3p	https://mirbase.org/hairpin/MI0022222	0	NaN	NaN	NaN		NaN
Comparision_stroke-epilepsy vs. epilepsy	hsa-miR-4655-5p	https://mirbase.org/hairpin/MI0017283	0	NaN	NaN	NaN		NaN			Comparision_stroke vs. epilepsy	hsa-miR-4655-5p	https://mirbase.org/hairpin/MI0017283	0	NaN	NaN	NaN		NaN			Comparision_stroke vs. stroke-epilepsy	hsa-miR-4655-5p	https://mirbase.org/hairpin/MI0017283	0	NaN	NaN	NaN		NaN
Comparision_stroke-epilepsy vs. epilepsy	hsa-miR-6800-3p	https://mirbase.org/hairpin/MI0022645	0	NaN	NaN	NaN		NaN			Comparision_stroke vs. epilepsy	hsa-miR-6800-3p	https://mirbase.org/hairpin/MI0022645	0	NaN	NaN	NaN		NaN			Comparision_stroke vs. stroke-epilepsy	hsa-miR-6800-3p	https://mirbase.org/hairpin/MI0022645	0	NaN	NaN	NaN		NaN
Comparision_stroke-epilepsy vs. epilepsy	hsa-miR-6782-3p	https://mirbase.org/hairpin/MI0022627	0	NaN	NaN	NaN		NaN			Comparision_stroke vs. epilepsy	hsa-miR-6782-3p	https://mirbase.org/hairpin/MI0022627	0	NaN	NaN	NaN		NaN			Comparision_stroke vs. stroke-epilepsy	hsa-miR-6782-3p	https://mirbase.org/hairpin/MI0022627	0	NaN	NaN	NaN		NaN
Comparision_stroke-epilepsy vs. epilepsy	hsa-miR-4445-3p	https://mirbase.org/hairpin/MI0016788	0	NaN	NaN	NaN		NaN			Comparision_stroke vs. epilepsy	hsa-miR-4445-3p	https://mirbase.org/hairpin/MI0016788	0	NaN	NaN	NaN		NaN			Comparision_stroke vs. stroke-epilepsy	hsa-miR-4445-3p	https://mirbase.org/hairpin/MI0016788	0	NaN	NaN	NaN		NaN
Comparision_stroke-epilepsy vs. epilepsy	hsa-miR-512-5p	https://mirbase.org/hairpin/MI0003140	0	NaN	NaN	NaN		NaN			Comparision_stroke vs. epilepsy	hsa-miR-512-5p	https://mirbase.org/hairpin/MI0003140	0	NaN	NaN	NaN		NaN			Comparision_stroke vs. stroke-epilepsy	hsa-miR-512-5p	https://mirbase.org/hairpin/MI0003140	0	NaN	NaN	NaN		NaN
Comparision_stroke-epilepsy vs. epilepsy	hsa-miR-4418	https://mirbase.org/hairpin/MI0016754	0	NaN	NaN	NaN		NaN			Comparision_stroke vs. epilepsy	hsa-miR-4418	https://mirbase.org/hairpin/MI0016754	0	NaN	NaN	NaN		NaN			Comparision_stroke vs. stroke-epilepsy	hsa-miR-4418	https://mirbase.org/hairpin/MI0016754	0	NaN	NaN	NaN		NaN
Comparision_stroke-epilepsy vs. epilepsy	hsa-miR-6807-3p	https://mirbase.org/hairpin/MI0022652	0	NaN	NaN	NaN		NaN			Comparision_stroke vs. epilepsy	hsa-miR-6807-3p	https://mirbase.org/hairpin/MI0022652	0	NaN	NaN	NaN		NaN			Comparision_stroke vs. stroke-epilepsy	hsa-miR-6807-3p	https://mirbase.org/hairpin/MI0022652	0	NaN	NaN	NaN		NaN
Comparision_stroke-epilepsy vs. epilepsy	hsa-miR-892b	https://mirbase.org/hairpin/MI0005538	0	NaN	NaN	NaN		NaN			Comparision_stroke vs. epilepsy	hsa-miR-892b	https://mirbase.org/hairpin/MI0005538	0	NaN	NaN	NaN		NaN			Comparision_stroke vs. stroke-epilepsy	hsa-miR-892b	https://mirbase.org/hairpin/MI0005538	0	NaN	NaN	NaN		NaN
Comparision_stroke-epilepsy vs. epilepsy	hsa-miR-1183	https://mirbase.org/hairpin/MI0006276	0	NaN	NaN	NaN		NaN			Comparision_stroke vs. epilepsy	hsa-miR-1183	https://mirbase.org/hairpin/MI0006276	0	NaN	NaN	NaN		NaN			Comparision_stroke vs. stroke-epilepsy	hsa-miR-1183	https://mirbase.org/hairpin/MI0006276	0	NaN	NaN	NaN		NaN
Comparision_stroke-epilepsy vs. epilepsy	hsa-miR-4318	https://mirbase.org/hairpin/MI0015847	0	NaN	NaN	NaN		NaN			Comparision_stroke vs. epilepsy	hsa-miR-4318	https://mirbase.org/hairpin/MI0015847	0	NaN	NaN	NaN		NaN			Comparision_stroke vs. stroke-epilepsy	hsa-miR-4318	https://mirbase.org/hairpin/MI0015847	0	NaN	NaN	NaN		NaN
Comparision_stroke-epilepsy vs. epilepsy	hsa-miR-892a	https://mirbase.org/hairpin/MI0005528	0	NaN	NaN	NaN		NaN			Comparision_stroke vs. epilepsy	hsa-miR-892a	https://mirbase.org/hairpin/MI0005528	0	NaN	NaN	NaN		NaN			Comparision_stroke vs. stroke-epilepsy	hsa-miR-892a	https://mirbase.org/hairpin/MI0005528	0	NaN	NaN	NaN		NaN
Comparision_stroke-epilepsy vs. epilepsy	hsa-miR-4676-3p	https://mirbase.org/hairpin/MI0017307	0	NaN	NaN	NaN		NaN			Comparision_stroke vs. epilepsy	hsa-miR-4676-3p	https://mirbase.org/hairpin/MI0017307	0	NaN	NaN	NaN		NaN			Comparision_stroke vs. stroke-epilepsy	hsa-miR-4676-3p	https://mirbase.org/hairpin/MI0017307	0	NaN	NaN	NaN		NaN
Comparision_stroke-epilepsy vs. epilepsy	hsa-miR-892c-3p	https://mirbase.org/hairpin/MI0022560	0	NaN	NaN	NaN		NaN			Comparision_stroke vs. epilepsy	hsa-miR-892c-3p	https://mirbase.org/hairpin/MI0022560	0	NaN	NaN	NaN		NaN			Comparision_stroke vs. stroke-epilepsy	hsa-miR-892c-3p	https://mirbase.org/hairpin/MI0022560	0	NaN	NaN	NaN		NaN
Comparision_stroke-epilepsy vs. epilepsy	hsa-miR-374c-3p	https://mirbase.org/hairpin/MI0016684	0	NaN	NaN	NaN		NaN			Comparision_stroke vs. epilepsy	hsa-miR-374c-3p	https://mirbase.org/hairpin/MI0016684	0	NaN	NaN	NaN		NaN			Comparision_stroke vs. stroke-epilepsy	hsa-miR-374c-3p	https://mirbase.org/hairpin/MI0016684	0	NaN	NaN	NaN		NaN
Comparision_stroke-epilepsy vs. epilepsy	hsa-miR-4773	https://mirbase.org/hairpin/MI0017415	0	NaN	NaN	NaN		NaN			Comparision_stroke vs. epilepsy	hsa-miR-4773	https://mirbase.org/hairpin/MI0017415	0	NaN	NaN	NaN		NaN			Comparision_stroke vs. stroke-epilepsy	hsa-miR-4773	https://mirbase.org/hairpin/MI0017415	0	NaN	NaN	NaN		NaN
Comparision_stroke-epilepsy vs. epilepsy	hsa-miR-3154	https://mirbase.org/hairpin/MI0014182	0	NaN	NaN	NaN		NaN			Comparision_stroke vs. epilepsy	hsa-miR-3154	https://mirbase.org/hairpin/MI0014182	0	NaN	NaN	NaN		NaN			Comparision_stroke vs. stroke-epilepsy	hsa-miR-3154	https://mirbase.org/hairpin/MI0014182	0	NaN	NaN	NaN		NaN
Comparision_stroke-epilepsy vs. epilepsy	hsa-miR-3123	https://mirbase.org/hairpin/MI0014139	0	NaN	NaN	NaN		NaN			Comparision_stroke vs. epilepsy	hsa-miR-3123	https://mirbase.org/hairpin/MI0014139	0	NaN	NaN	NaN		NaN			Comparision_stroke vs. stroke-epilepsy	hsa-miR-3123	https://mirbase.org/hairpin/MI0014139	0	NaN	NaN	NaN		NaN
Comparision_stroke-epilepsy vs. epilepsy	hsa-miR-6873-5p	https://mirbase.org/hairpin/MI0022720	0	NaN	NaN	NaN		NaN			Comparision_stroke vs. epilepsy	hsa-miR-6873-5p	https://mirbase.org/hairpin/MI0022720	0	NaN	NaN	NaN		NaN			Comparision_stroke vs. stroke-epilepsy	hsa-miR-6873-5p	https://mirbase.org/hairpin/MI0022720	0	NaN	NaN	NaN		NaN
Comparision_stroke-epilepsy vs. epilepsy	hsa-miR-5586-3p	https://mirbase.org/hairpin/MI0019143	0	NaN	NaN	NaN		NaN			Comparision_stroke vs. epilepsy	hsa-miR-5586-3p	https://mirbase.org/hairpin/MI0019143	0	NaN	NaN	NaN		NaN			Comparision_stroke vs. stroke-epilepsy	hsa-miR-5586-3p	https://mirbase.org/hairpin/MI0019143	0	NaN	NaN	NaN		NaN
Comparision_stroke-epilepsy vs. epilepsy	hsa-miR-5694	https://mirbase.org/hairpin/MI0019301	0	NaN	NaN	NaN		NaN			Comparision_stroke vs. epilepsy	hsa-miR-5694	https://mirbase.org/hairpin/MI0019301	0	NaN	NaN	NaN		NaN			Comparision_stroke vs. stroke-epilepsy	hsa-miR-5694	https://mirbase.org/hairpin/MI0019301	0	NaN	NaN	NaN		NaN
Comparision_stroke-epilepsy vs. epilepsy	hsa-miR-6871-3p	https://mirbase.org/hairpin/MI0022718	0	NaN	NaN	NaN		NaN			Comparision_stroke vs. epilepsy	hsa-miR-6871-3p	https://mirbase.org/hairpin/MI0022718	0	NaN	NaN	NaN		NaN			Comparision_stroke vs. stroke-epilepsy	hsa-miR-6871-3p	https://mirbase.org/hairpin/MI0022718	0	NaN	NaN	NaN		NaN
Comparision_stroke-epilepsy vs. epilepsy	hsa-miR-424-5p	https://mirbase.org/hairpin/MI0001446	0	NaN	NaN	NaN		NaN			Comparision_stroke vs. epilepsy	hsa-miR-424-5p	https://mirbase.org/hairpin/MI0001446	0	NaN	NaN	NaN		NaN			Comparision_stroke vs. stroke-epilepsy	hsa-miR-424-5p	https://mirbase.org/hairpin/MI0001446	0	NaN	NaN	NaN		NaN
Comparision_stroke-epilepsy vs. epilepsy	hsa-miR-497-5p	https://mirbase.org/hairpin/MI0003138	0	NaN	NaN	NaN		NaN			Comparision_stroke vs. epilepsy	hsa-miR-497-5p	https://mirbase.org/hairpin/MI0003138	0	NaN	NaN	NaN		NaN			Comparision_stroke vs. stroke-epilepsy	hsa-miR-497-5p	https://mirbase.org/hairpin/MI0003138	0	NaN	NaN	NaN		NaN
Comparision_stroke-epilepsy vs. epilepsy	hsa-miR-6165	https://mirbase.org/hairpin/MI0021472	0	NaN	NaN	NaN		NaN			Comparision_stroke vs. epilepsy	hsa-miR-6165	https://mirbase.org/hairpin/MI0021472	0	NaN	NaN	NaN		NaN			Comparision_stroke vs. stroke-epilepsy	hsa-miR-6165	https://mirbase.org/hairpin/MI0021472	0	NaN	NaN	NaN		NaN
Comparision_stroke-epilepsy vs. epilepsy	hsa-miR-6510-5p	https://mirbase.org/hairpin/MI0022222	0	NaN	NaN	NaN		NaN			Comparision_stroke vs. epilepsy	hsa-miR-6510-5p	https://mirbase.org/hairpin/MI0022222	0	NaN	NaN	NaN		NaN			Comparision_stroke vs. stroke-epilepsy	hsa-miR-6510-5p	https://mirbase.org/hairpin/MI0022222	0	NaN	NaN	NaN		NaN
Comparision_stroke-epilepsy vs. epilepsy	hsa-miR-4274	https://mirbase.org/hairpin/MI0015884	0	NaN	NaN	NaN		NaN			Comparision_stroke vs. epilepsy	hsa-miR-4274	https://mirbase.org/hairpin/MI0015884	0	NaN	NaN	NaN		NaN			Comparision_stroke vs. stroke-epilepsy	hsa-miR-4274	https://mirbase.org/hairpin/MI0015884	0	NaN	NaN	NaN		NaN
Comparision_stroke-epilepsy vs. epilepsy	hsa-miR-4519	https://mirbase.org/hairpin/MI0016885	0	NaN	NaN	NaN		NaN			Comparision_stroke vs. epilepsy	hsa-miR-4519	https://mirbase.org/hairpin/MI0016885	0	NaN	NaN	NaN		NaN			Comparision_stroke vs. stroke-epilepsy	hsa-miR-4519	https://mirbase.org/hairpin/MI0016885	0	NaN	NaN	NaN		NaN
Comparision_stroke-epilepsy vs. epilepsy	hsa-miR-449b-3p	https://mirbase.org/hairpin/MI0003673	0	NaN	NaN	NaN		NaN			Comparision_stroke vs. epilepsy	hsa-miR-449b-3p	https://mirbase.org/hairpin/MI0003673	0	NaN	NaN	NaN		NaN			Comparision_stroke vs. stroke-epilepsy	hsa-miR-449b-3p	https://mirbase.org/hairpin/MI0003673	0	NaN	NaN	NaN		NaN
Comparision_stroke-epilepsy vs. epilepsy	hsa-miR-6858-3p	https://mirbase.org/hairpin/MI0022704	0	NaN	NaN	NaN		NaN			Comparision_stroke vs. epilepsy	hsa-miR-6858-3p	https://mirbase.org/hairpin/MI0022704	0	NaN	NaN	NaN		NaN			Comparision_stroke vs. stroke-epilepsy	hsa-miR-6858-3p	https://mirbase.org/hairpin/MI0022704	0	NaN	NaN	NaN		NaN
Comparision_stroke-epilepsy vs. epilepsy	hsa-miR-4323	https://mirbase.org/hairpin/MI0015853	0	NaN	NaN	NaN		NaN			Comparision_stroke vs. epilepsy	hsa-miR-4323	https://mirbase.org/hairpin/MI0015853	0	NaN	NaN	NaN		NaN			Comparision_stroke vs. stroke-epilepsy	hsa-miR-4323	https://mirbase.org/hairpin/MI0015853	0	NaN	NaN	NaN		NaN
Comparision_stroke-epilepsy vs. epilepsy	hsa-miR-3940-3p	https://mirbase.org/hairpin/MI0016597	0	NaN	NaN	NaN		NaN			Comparision_stroke vs. epilepsy	hsa-miR-3940-3p	https://mirbase.org/hairpin/MI0016597	0	NaN	NaN	NaN		NaN			Comparision_stroke vs. stroke-epilepsy	hsa-miR-3940-3p	https://mirbase.org/hairpin/MI0016597	0	NaN	NaN	NaN		NaN
Comparision_stroke-epilepsy vs. epilepsy	hsa-miR-4687-5p	https://mirbase.org/hairpin/MI0017319	0	NaN	NaN	NaN		NaN			Comparision_stroke vs. epilepsy	hsa-miR-4687-5p	https://mirbase.org/hairpin/MI0017319	0	NaN	NaN	NaN		NaN			Comparision_stroke vs. stroke-epilepsy	hsa-miR-4687-5p	https://mirbase.org/hairpin/MI0017319	0	NaN	NaN	NaN		NaN
Comparision_stroke-epilepsy vs. epilepsy	hsa-miR-6746-3p	https://mirbase.org/hairpin/MI0022591	0	NaN	NaN	NaN		NaN			Comparision_stroke vs. epilepsy	hsa-miR-6746-3p	https://mirbase.org/hairpin/MI0022591	0	NaN	NaN	NaN		NaN			Comparision_stroke vs. stroke-epilepsy	hsa-miR-6746-3p	https://mirbase.org/hairpin/MI0022591	0	NaN	NaN	NaN		NaN
Comparision_stroke-epilepsy vs. epilepsy	hsa-miR-6877-3p	https://mirbase.org/hairpin/MI0022724	0	NaN	NaN	NaN		NaN			Comparision_stroke vs. epilepsy	hsa-miR-6877-3p	https://mirbase.org/hairpin/MI0022724	0	NaN	NaN	NaN		NaN			Comparision_stroke vs. stroke-epilepsy	hsa-miR-6877-3p	https://mirbase.org/hairpin/MI0022724	0	NaN	NaN	NaN		NaN
Comparision_stroke-epilepsy vs. epilepsy	hsa-miR-4293	https://mirbase.org/hairpin/MI0015826	0	NaN	NaN	NaN		NaN			Comparision_stroke vs. epilepsy	hsa-miR-4293	https://mirbase.org/hairpin/MI0015826	0	NaN	NaN	NaN		NaN			Comparision_stroke vs. stroke-epilepsy	hsa-miR-4293	https://mirbase.org/hairpin/MI0015826	0	NaN	NaN	NaN		NaN
Comparision_stroke-epilepsy vs. epilepsy	hsa-miR-7846-3p	https://mirbase.org/hairpin/MI0025516	0	NaN	NaN	NaN		NaN			Comparision_stroke vs. epilepsy	hsa-miR-7846-3p	https://mirbase.org/hairpin/MI0025516	0	NaN	NaN	NaN		NaN			Comparision_stroke vs. stroke-epilepsy	hsa-miR-7846-3p	https://mirbase.org/hairpin/MI0025516	0	NaN	NaN	NaN		NaN
Comparision_stroke-epilepsy vs. epilepsy	hsa-miR-4476	https://mirbase.org/hairpin/MI0016828	0	NaN	NaN	NaN		NaN			Comparision_stroke vs. epilepsy	hsa-miR-4476	https://mirbase.org/hairpin/MI0016828	0	NaN	NaN	NaN		NaN			Comparision_stroke vs. stroke-epilepsy	hsa-miR-4476	https://mirbase.org/hairpin/MI0016828	0	NaN	NaN	NaN		NaN
Comparision_stroke-epilepsy vs. epilepsy	hsa-miR-8083	https://mirbase.org/hairpin/MI0025919	0	NaN	NaN	NaN		NaN			Comparision_stroke vs. epilepsy	hsa-miR-8083	https://mirbase.org/hairpin/MI0025919	0	NaN	NaN	NaN		NaN			Comparision_stroke vs. stroke-epilepsy	hsa-miR-8083	https://mirbase.org/hairpin/MI0025919	0	NaN	NaN	NaN		NaN
Comparision_stroke-epilepsy vs. epilepsy	hsa-miR-4695-5p	https://mirbase.org/hairpin/MI0017328	0	NaN	NaN	NaN		NaN			Comparision_stroke vs. epilepsy	hsa-miR-4695-5p	https://mirbase.org/hairpin/MI0017328	0	NaN	NaN	NaN		NaN			Comparision_stroke vs. stroke-epilepsy	hsa-miR-4695-5p	https://mirbase.org/hairpin/MI0017328	0	NaN	NaN	NaN		NaN
Comparision_stroke-epilepsy vs. epilepsy	hsa-miR-4661-3p	https://mirbase.org/hairpin/MI0017289	0	NaN	NaN	NaN		NaN			Comparision_stroke vs. epilepsy	hsa-miR-4661-3p	https://mirbase.org/hairpin/MI0017289	0	NaN	NaN	NaN		NaN			Comparision_stroke vs. stroke-epilepsy	hsa-miR-4661-3p	https://mirbase.org/hairpin/MI0017289	0	NaN	NaN	NaN		NaN
Comparision_stroke-epilepsy vs. epilepsy	hsa-miR-10524-5p	https://mirbase.org/hairpin/MI0033671	0	NaN	NaN	NaN		NaN			Comparision_stroke vs. epilepsy	hsa-miR-10524-5p	https://mirbase.org/hairpin/MI0033671	0	NaN	NaN	NaN		NaN			Comparision_stroke vs. stroke-epilepsy	hsa-miR-10524-5p	https://mirbase.org/hairpin/MI0033671	0	NaN	NaN	NaN		NaN
Comparision_stroke-epilepsy vs. epilepsy	hsa-miR-1265	https://mirbase.org/hairpin/MI0006401	0	NaN	NaN	NaN		NaN			Comparision_stroke vs. epilepsy	hsa-miR-1265	https://mirbase.org/hairpin/MI0006401	0	NaN	NaN	NaN		NaN			Comparision_stroke vs. stroke-epilepsy	hsa-miR-1265	https://mirbase.org/hairpin/MI0006401	0	NaN	NaN	NaN		NaN
Comparision_stroke-epilepsy vs. epilepsy	hsa-miR-3622a-5p	https://mirbase.org/hairpin/MI0016013	0	NaN	NaN	NaN		NaN			Comparision_stroke vs. epilepsy	hsa-miR-3622a-5p	https://mirbase.org/hairpin/MI0016013	0	NaN	NaN	NaN		NaN			Comparision_stroke vs. stroke-epilepsy	hsa-miR-3622a-5p	https://mirbase.org/hairpin/MI0016013	0	NaN	NaN	NaN		NaN
Comparision_stroke-epilepsy vs. epilepsy	hsa-miR-6511a-5p	https://mirbase.org/hairpin/MI0022223	0	NaN	NaN	NaN		NaN			Comparision_stroke vs. epilepsy	hsa-miR-6511a-5p	https://mirbase.org/hairpin/MI0022223	0	NaN	NaN	NaN		NaN			Comparision_stroke vs. stroke-epilepsy	hsa-miR-6511a-5p	https://mirbase.org/hairpin/MI0022223	0	NaN	NaN	NaN		NaN
Comparision_stroke-epilepsy vs. epilepsy	hsa-miR-6808-5p	https://mirbase.org/hairpin/MI0022653	0	NaN	NaN	NaN		NaN			Comparision_stroke vs. epilepsy	hsa-miR-6808-5p	https://mirbase.org/hairpin/MI0022653	0	NaN	NaN	NaN		NaN			Comparision_stroke vs. stroke-epilepsy	hsa-miR-6808-5p	https://mirbase.org/hairpin/MI0022653	0	NaN	NaN	NaN		NaN
Comparision_stroke-epilepsy vs. epilepsy	hsa-miR-6893-5p	https://mirbase.org/hairpin/MI0022740	0	NaN	NaN	NaN		NaN			Comparision_stroke vs. epilepsy	hsa-miR-6893-5p	https://mirbase.org/hairpin/MI0022740	0	NaN	NaN	NaN		NaN			Comparision_stroke vs. stroke-epilepsy	hsa-miR-6893-5p	https://mirbase.org/hairpin/MI0022740	0	NaN	NaN	NaN		NaN
Comparision_stroke-epilepsy vs. epilepsy	hsa-miR-2682-5p	https://mirbase.org/hairpin/MI0012063	0	NaN	NaN	NaN		NaN			Comparision_stroke vs. epilepsy	hsa-miR-2682-5p	https://mirbase.org/hairpin/MI0012063	0	NaN	NaN	NaN		NaN			Comparision_stroke vs. stroke-epilepsy	hsa-miR-2682-5p	https://mirbase.org/hairpin/MI0012063	0	NaN	NaN	NaN		NaN
Comparision_stroke-epilepsy vs. epilepsy	hsa-miR-15a-3p	https://mirbase.org/hairpin/MI0000069	0	NaN	NaN	NaN		NaN			Comparision_stroke vs. epilepsy	hsa-miR-15a-3p	https://mirbase.org/hairpin/MI0000069	0	NaN	NaN	NaN		NaN			Comparision_stroke vs. stroke-epilepsy	hsa-miR-15a-3p	https://mirbase.org/hairpin/MI0000069	0	NaN	NaN	NaN		NaN
Comparision_stroke-epilepsy vs. epilepsy	hsa-miR-3186-5p	https://mirbase.org/hairpin/MI0014229	0	NaN	NaN	NaN		NaN			Comparision_stroke vs. epilepsy	hsa-miR-3186-5p	https://mirbase.org/hairpin/MI0014229	0	NaN	NaN	NaN		NaN			Comparision_stroke vs. stroke-epilepsy	hsa-miR-3186-5p	https://mirbase.org/hairpin/MI0014229	0	NaN	NaN	NaN		NaN
Comparision_stroke-epilepsy vs. epilepsy	hsa-miR-5584-5p	https://mirbase.org/hairpin/MI0019141	0	NaN	NaN	NaN		NaN			Comparision_stroke vs. epilepsy	hsa-miR-5584-5p	https://mirbase.org/hairpin/MI0019141	0	NaN	NaN	NaN		NaN			Comparision_stroke vs. stroke-epilepsy	hsa-miR-5584-5p	https://mirbase.org/hairpin/MI0019141	0	NaN	NaN	NaN		NaN
Comparision_stroke-epilepsy vs. epilepsy	hsa-miR-6750-5p	https://mirbase.org/hairpin/MI0022595	0	NaN	NaN	NaN		NaN			Comparision_stroke vs. epilepsy	hsa-miR-6750-5p	https://mirbase.org/hairpin/MI0022595	0	NaN	NaN	NaN		NaN			Comparision_stroke vs. stroke-epilepsy	hsa-miR-6750-5p	https://mirbase.org/hairpin/MI0022595	0	NaN	NaN	NaN		NaN
Comparision_stroke-epilepsy vs. epilepsy	hsa-miR-6822-5p	https://mirbase.org/hairpin/MI0022667	0	NaN	NaN	NaN		NaN			Comparision_stroke vs. epilepsy	hsa-miR-6822-5p	https://mirbase.org/hairpin/MI0022667	0	NaN	NaN	NaN		NaN			Comparision_stroke vs. stroke-epilepsy	hsa-miR-6822-5p	https://mirbase.org/hairpin/MI0022667	0	NaN	NaN	NaN		NaN
Comparision_stroke-epilepsy vs. epilepsy	hsa-miR-6760-5p	https://mirbase.org/hairpin/MI0022605	0	NaN	NaN	NaN		NaN			Comparision_stroke vs. epilepsy	hsa-miR-6760-5p	https://mirbase.org/hairpin/MI0022605	0	NaN	NaN	NaN		NaN			Comparision_stroke vs. stroke-epilepsy	hsa-miR-6760-5p	https://mirbase.org/hairpin/MI0022605	0	NaN	NaN	NaN		NaN
Comparision_stroke-epilepsy vs. epilepsy	hsa-miR-4756-5p	https://mirbase.org/hairpin/MI0017397	0	NaN	NaN	NaN		NaN			Comparision_stroke vs. epilepsy	hsa-miR-4756-5p	https://mirbase.org/hairpin/MI0017397	0	NaN	NaN	NaN		NaN			Comparision_stroke vs. stroke-epilepsy	hsa-miR-4756-5p	https://mirbase.org/hairpin/MI0017397	0	NaN	NaN	NaN		NaN
Comparision_stroke-epilepsy vs. epilepsy	hsa-miR-1321	https://mirbase.org/hairpin/MI0006652	0	NaN	NaN	NaN		NaN			Comparision_stroke vs. epilepsy	hsa-miR-1321	https://mirbase.org/hairpin/MI0006652	0	NaN	NaN	NaN		NaN			Comparision_stroke vs. stroke-epilepsy	hsa-miR-1321	https://mirbase.org/hairpin/MI0006652	0	NaN	NaN	NaN		NaN
Comparision_stroke-epilepsy vs. epilepsy	hsa-miR-6735-5p	https://mirbase.org/hairpin/MI0022580	0	NaN	NaN	NaN		NaN			Comparision_stroke vs. epilepsy	hsa-miR-6735-5p	https://mirbase.org/hairpin/MI0022580	0	NaN	NaN	NaN		NaN			Comparision_stroke vs. stroke-epilepsy	hsa-miR-6735-5p	https://mirbase.org/hairpin/MI0022580	0	NaN	NaN	NaN		NaN
Comparision_stroke-epilepsy vs. epilepsy	hsa-miR-4436b-3p	https://mirbase.org/hairpin/MI0017425	0	NaN	NaN	NaN		NaN			Comparision_stroke vs. epilepsy	hsa-miR-4436b-3p	https://mirbase.org/hairpin/MI0017425	0	NaN	NaN	NaN		NaN			Comparision_stroke vs. stroke-epilepsy	hsa-miR-4436b-3p	https://mirbase.org/hairpin/MI0017425	0	NaN	NaN	NaN		NaN
Comparision_stroke-epilepsy vs. epilepsy	hsa-miR-6879-5p	https://mirbase.org/hairpin/MI0022726	0	NaN	NaN	NaN		NaN			Comparision_stroke vs. epilepsy	hsa-miR-6879-5p	https://mirbase.org/hairpin/MI0022726	0	NaN	NaN	NaN		NaN			Comparision_stroke vs. stroke-epilepsy	hsa-miR-6879-5p	https://mirbase.org/hairpin/MI0022726	0	NaN	NaN	NaN		NaN
Comparision_stroke-epilepsy vs. epilepsy	hsa-miR-6895-5p	https://mirbase.org/hairpin/MI0022742	0	NaN	NaN	NaN		NaN			Comparision_stroke vs. epilepsy	hsa-miR-6895-5p	https://mirbase.org/hairpin/MI0022742	0	NaN	NaN	NaN		NaN			Comparision_stroke vs. stroke-epilepsy	hsa-miR-6895-5p	https://mirbase.org/hairpin/MI0022742	0	NaN	NaN	NaN		NaN
Comparision_stroke-epilepsy vs. epilepsy	hsa-miR-7160-3p	https://mirbase.org/hairpin/MI0023621	0	NaN	NaN	NaN		NaN			Comparision_stroke vs. epilepsy	hsa-miR-7160-3p	https://mirbase.org/hairpin/MI0023621	0	NaN	NaN	NaN		NaN			Comparision_stroke vs. stroke-epilepsy	hsa-miR-7160-3p	https://mirbase.org/hairpin/MI0023621	0	NaN	NaN	NaN		NaN
Comparision_stroke-epilepsy vs. epilepsy	hsa-miR-4512	https://mirbase.org/hairpin/MI0016878	0	NaN	NaN	NaN		NaN			Comparision_stroke vs. epilepsy	hsa-miR-4512	https://mirbase.org/hairpin/MI0016878	0	NaN	NaN	NaN		NaN			Comparision_stroke vs. stroke-epilepsy	hsa-miR-4512	https://mirbase.org/hairpin/MI0016878	0	NaN	NaN	NaN		NaN
Comparision_stroke-epilepsy vs. epilepsy	hsa-miR-5088-5p	https://mirbase.org/hairpin/MI0017977	0	NaN	NaN	NaN		NaN			Comparision_stroke vs. epilepsy	hsa-miR-5088-5p	https://mirbase.org/hairpin/MI0017977	0	NaN	NaN	NaN		NaN			Comparision_stroke vs. stroke-epilepsy	hsa-miR-5088-5p	https://mirbase.org/hairpin/MI0017977	0	NaN	NaN	NaN		NaN
Comparision_stroke-epilepsy vs. epilepsy	hsa-miR-6813-5p	https://mirbase.org/hairpin/MI0022658	0	NaN	NaN	NaN		NaN			Comparision_stroke vs. epilepsy	hsa-miR-6813-5p	https://mirbase.org/hairpin/MI0022658	0	NaN	NaN	NaN		NaN			Comparision_stroke vs. stroke-epilepsy	hsa-miR-6813-5p	https://mirbase.org/hairpin/MI0022658	0	NaN	NaN	NaN		NaN
Comparision_stroke-epilepsy vs. epilepsy	hsa-miR-6794-5p	https://mirbase.org/hairpin/MI0022639	0	NaN	NaN	NaN		NaN			Comparision_stroke vs. epilepsy	hsa-miR-6794-5p	https://mirbase.org/hairpin/MI0022639	0	NaN	NaN	NaN		NaN			Comparision_stroke vs. stroke-epilepsy	hsa-miR-6794-5p	https://mirbase.org/hairpin/MI0022639	0	NaN	NaN	NaN		NaN
Comparision_stroke-epilepsy vs. epilepsy	hsa-miR-1178-5p	https://mirbase.org/hairpin/MI0006271	0	NaN	NaN	NaN		NaN			Comparision_stroke vs. epilepsy	hsa-miR-1178-5p	https://mirbase.org/hairpin/MI0006271	0	NaN	NaN	NaN		NaN			Comparision_stroke vs. stroke-epilepsy	hsa-miR-1178-5p	https://mirbase.org/hairpin/MI0006271	0	NaN	NaN	NaN		NaN
Comparision_stroke-epilepsy vs. epilepsy	hsa-miR-3927-3p	https://mirbase.org/hairpin/MI0016435	0	NaN	NaN	NaN		NaN			Comparision_stroke vs. epilepsy	hsa-miR-3927-3p	https://mirbase.org/hairpin/MI0016435	0	NaN	NaN	NaN		NaN			Comparision_stroke vs. stroke-epilepsy	hsa-miR-3927-3p	https://mirbase.org/hairpin/MI0016435	0	NaN	NaN	NaN		NaN
Comparision_stroke-epilepsy vs. epilepsy	hsa-miR-370-5p	https://mirbase.org/hairpin/MI0000778	0	NaN	NaN	NaN		NaN			Comparision_stroke vs. epilepsy	hsa-miR-370-5p	https://mirbase.org/hairpin/MI0000778	0	NaN	NaN	NaN		NaN			Comparision_stroke vs. stroke-epilepsy	hsa-miR-370-5p	https://mirbase.org/hairpin/MI0000778	0	NaN	NaN	NaN		NaN
Comparision_stroke-epilepsy vs. epilepsy	hsa-miR-12114	https://mirbase.org/hairpin/MI0039716	0	NaN	NaN	NaN		NaN			Comparision_stroke vs. epilepsy	hsa-miR-12114	https://mirbase.org/hairpin/MI0039716	0	NaN	NaN	NaN		NaN			Comparision_stroke vs. stroke-epilepsy	hsa-miR-12114	https://mirbase.org/hairpin/MI0039716	0	NaN	NaN	NaN		NaN
[truncated: 1,524 more rows]
